# Supplementary material for: Electronic photoreceptors enable prosthetic visual acuity matching the natural resolution in rats
Source: Nat Commun. 2022 Nov 4;13:6627. doi: 10.1038/s41467-022-34353-y (PMC9636145; doi:10.1038/s41467-022-34353-y)
Supplement: Supplementary file 4 — Source Data [file 41467_2022_34353_MOESM4_ESM.xlsx]

## Sheet: Fig2a
	X (um)	-29.5	-28.5	-27.5	-26.5	-25.5	-24.5	-23.5	-22.5	-21.5	-20.5	-19.5	-18.5	-17.5	-16.5	-15.5	-14.5	-13.5	-12.5	-11.5	-10.5	-9.5	-8.5	-7.5	-6.5	-5.5	-4.5	-3.5	-2.5	-1.5	-0.5	0.5	1.5	2.5	3.5	4.5	5.5	6.5	7.5	8.5	9.5	10.5	11.5	12.5	13.5	14.5	15.5	16.5	17.5
Z (um)	V (mV)
0		2.2366	1.4247	0.7331	0.0246	-0.8016	-1.7452	-2.8092	-3.79215	-4.40284	-4.63934	-4.40778	-3.82261	-2.88	-1.7459	-0.7722	0.0391	0.7027	1.4168	2.239	3.1768	4.2439	5.6626	7.5168	10.1327	15.4906	21.1166	24.1365	25.8974	26.9033	27.2241	26.9012	25.9158	24.1964	21.0336	15.6508	10.107	7.5322	5.6469	4.2494	3.1738	2.2431	1.4274	0.7189	0.0335	-0.7857	-1.7384	-2.8254	-3.84572
1		2.2164	1.4196	0.7593	0.0592	-0.7342	-1.535	-2.2417	-2.8717	-3.40207	-3.5599	-3.39103	-2.8686	-2.2658	-1.4871	-0.6333	0.0581	0.708	1.4299	2.221	3.1223	4.2039	5.5238	7.2788	9.5807	12.8396	16.1216	18.5725	20.2474	21.1873	21.4861	21.1882	20.2328	18.5544	16.2046	12.7478	9.595	7.2552	5.5098	4.1941	3.1227	2.2231	1.4119	0.7054	0.0777	-0.678	-1.5209	-2.2427	-2.8927
2		2.169	1.4052	0.7666	0.127	-0.5352	-1.1715	-1.7535	-2.228	-2.594	-2.6852	-2.5789	-2.2229	-1.7541	-1.173	-0.4857	0.0965	0.7196	1.4029	2.1571	3.0244	4.0275	5.2176	6.7188	8.5287	10.6566	12.8326	14.6025	15.9374	16.7163	16.9641	16.7052	15.9158	14.6024	12.7726	10.6148	8.552	6.6812	5.2028	4.0022	3.0202	2.1873	1.4225	0.7242	0.138	-0.5223	-1.1523	-1.7402	-2.269
3		2.0789	1.3942	0.7641	0.1922	-0.3515	-0.8803	-1.343	-1.6974	-1.9434	-2.0072	-1.9175	-1.6959	-1.3473	-0.8851	-0.3398	0.1874	0.7623	1.3971	2.0919	2.8603	3.7639	4.7855	5.982	7.3867	8.8956	10.4016	11.6875	12.7024	13.2863	13.4971	13.2952	12.6728	11.6864	10.3846	8.9028	7.375	6.0001	4.7771	3.7298	2.8568	2.0981	1.3996	0.7622	0.1681	-0.3705	-0.8666	-1.3205	-1.7268
4		1.9744	1.3639	0.806	0.2926	-0.1811	-0.6335	-1.0074	-1.2708	-1.4237	-1.4895	-1.4291	-1.2774	-1.0193	-0.6546	-0.1774	0.2909	0.7982	1.3608	1.9786	2.6713	3.4419	4.3073	5.291	6.3557	7.4756	8.5266	9.4695	10.1984	10.6403	10.8221	10.6632	10.1898	9.4684	8.5346	7.4628	6.353	5.2967	4.3224	3.4317	2.6674	1.9799	1.3577	0.7963	0.2698	-0.2101	-0.6281	-0.9832	-1.2719
5		1.8586	1.3279	0.833	0.3824	-0.0238	-0.4039	-0.708	-0.9184	-1.0448	-1.0906	-1.0362	-0.9191	-0.7125	-0.4031	-0.0232	0.3826	0.829	1.3157	1.8572	2.4616	3.136	3.8446	4.6198	5.454	6.3386	7.1186	7.7755	8.3384	8.6663	8.7801	8.6732	8.3368	7.8164	7.1066	6.2958	5.4592	4.611	3.8317	3.1243	2.4562	1.8543	1.3115	0.823	0.3643	-0.046	-0.3953	-0.6845	-0.9136
6		1.7369	1.2715	0.8426	0.4548	0.1121	-0.1812	-0.4447	-0.6212	-0.7294	-0.7628	-0.7212	-0.6166	-0.4526	-0.2115	0.1103	0.4616	0.8474	1.2739	1.7384	2.2454	2.8156	3.4211	4.0457	4.6749	5.3533	5.9365	6.4345	6.8584	7.0903	7.1661	7.0972	6.8538	6.4684	5.9537	5.3535	4.6871	4.0349	3.424	2.824	2.2469	1.7283	1.2634	0.8407	0.4468	0.1062	-0.1803	-0.4272	-0.6254
7		1.618	1.2115	0.8414	0.513	0.2303	-0.0188	-0.2327	-0.3822	-0.4738	-0.506	-0.4696	-0.375	-0.2326	-0.0403	0.2245	0.5232	0.852	1.2154	1.6266	2.0666	2.5297	3.0186	3.5343	4.0273	4.5435	4.9927	5.3783	5.6905	5.8616	5.9202	5.8833	5.6993	5.3987	4.9992	4.542	4.0405	3.5502	3.0491	2.5434	2.0524	1.613	1.2243	0.8539	0.5148	0.2361	-0.0103	-0.2171	-0.382
8		1.5088	1.1612	0.8499	0.5702	0.3252	0.1133	-0.0657	-0.1978	-0.272	-0.2814	-0.2562	-0.1832	-0.0624	0.1064	0.3189	0.5662	0.8473	1.1624	1.5049	1.8828	2.2753	2.6833	3.1067	3.5045	3.902	4.2631	4.569	4.8047	4.9342	4.9732	4.9278	4.7696	4.5552	4.2471	3.8841	3.5095	3.1114	2.6998	2.2827	1.8769	1.5175	1.1843	0.8614	0.5647	0.3199	0.1126	-0.0543	-0.1833
9		1.4112	1.1248	0.8555	0.61	0.3957	0.2146	0.0664	-0.0387	-0.1028	-0.1226	-0.1027	-0.0411	0.0623	0.2102	0.398	0.6043	0.8418	1.1074	1.3997	1.7199	2.0466	2.3836	2.7291	3.0497	3.3516	3.6442	3.8826	4.0648	4.1542	4.1761	4.1597	4.0386	3.8815	3.6626	3.3637	3.0501	2.7179	2.3839	2.0452	1.7225	1.423	1.135	0.8583	0.602	0.387	0.2093	0.0688	-0.0293
10		1.3214	1.0788	0.8477	0.6321	0.4486	0.2982	0.1795	0.0913	0.0278	0.0232	0.0304	0.075	0.1614	0.2924	0.4595	0.6463	0.8447	1.0605	1.303	1.5723	1.8439	2.11	2.3929	2.6602	2.9086	3.1357	3.3103	3.4555	3.5266	3.5519	3.5414	3.4514	3.3166	3.1415	2.9147	2.6561	2.3902	2.1246	1.8489	1.5743	1.3192	1.0765	0.8451	0.627	0.4414	0.2934	0.1826	0.1023
11		1.2314	1.0241	0.8267	0.6479	0.4933	0.3694	0.2718	0.195	0.1448	0.1398	0.1516	0.1806	0.2497	0.3625	0.511	0.6723	0.8445	1.0275	1.2213	1.4338	1.6674	1.8894	2.122	2.3359	2.5311	2.7123	2.8675	2.9623	3.0318	3.0578	3.0323	2.9654	2.8614	2.7173	2.5289	2.3429	2.1337	1.9117	1.6767	1.4382	1.2161	1.0123	0.8262	0.6477	0.4936	0.3757	0.281	0.2145
12		1.1441	0.9702	0.8059	0.6608	0.5381	0.4334	0.3481	0.2821	0.2431	0.2372	0.2481	0.2757	0.3279	0.4216	0.5485	0.6836	0.8296	0.9863	1.1536	1.3316	1.5167	1.6987	1.8849	2.0582	2.2198	2.3697	2.4987	2.5772	2.6237	2.6468	2.6285	2.5757	2.4902	2.3627	2.2217	2.0682	1.8986	1.7173	1.5231	1.3199	1.1316	0.9599	0.805	0.6655	0.5364	0.4313	0.3554	0.2974
13		1.0626	0.9216	0.7905	0.6754	0.5734	0.4809	0.4076	0.3526	0.3223	0.3155	0.3254	0.3521	0.3956	0.4723	0.5729	0.6814	0.8005	0.9303	1.0711	1.2235	1.3871	1.5463	1.6882	1.8264	1.9606	2.0818	2.1858	2.2503	2.2891	2.301	2.2797	2.2391	2.1742	2.0754	1.961	1.8322	1.6893	1.5415	1.3881	1.2192	1.0648	0.927	0.7969	0.6723	0.5606	0.4752	0.4077	0.3583
14		0.9965	0.8814	0.7785	0.6836	0.5954	0.5154	0.4505	0.4065	0.3822	0.3744	0.3835	0.4093	0.4516	0.5112	0.5886	0.6724	0.7693	0.8776	0.9974	1.1288	1.271	1.4094	1.5351	1.6452	1.7421	1.8327	1.9204	1.9802	2.0127	2.0217	2.0096	1.9762	1.9208	1.8374	1.7452	1.6412	1.5227	1.3958	1.2704	1.1363	1.0092	0.8875	0.7739	0.6667	0.584	0.5043	0.4426	0.399
15		0.9423	0.85	0.7607	0.679	0.6047	0.5381	0.4794	0.4437	0.4229	0.4142	0.4222	0.4442	0.4799	0.5293	0.5992	0.6754	0.7512	0.8385	0.9372	1.0475	1.1685	1.285	1.3914	1.4838	1.5621	1.6308	1.6911	1.7422	1.7801	1.7944	1.7844	1.753	1.7047	1.6432	1.5655	1.479	1.3836	1.2782	1.1651	1.053	0.9481	0.8475	0.7508	0.6716	0.6038	0.5318	0.4729	0.4322
16		0.8964	0.8129	0.7367	0.6682	0.6071	0.5536	0.5075	0.4695	0.4521	0.4421	0.4475	0.4662	0.4981	0.5435	0.6043	0.6677	0.7388	0.8128	0.8905	0.9797	1.0796	1.1742	1.2587	1.3328	1.3976	1.4606	1.5167	1.5498	1.5777	1.5917	1.5835	1.5556	1.5176	1.4694	1.4085	1.3365	1.2557	1.1677	1.0806	0.9897	0.8997	0.8137	0.7365	0.6724	0.6121	0.5541	0.4981	0.4603
17		0.8513	0.7804	0.7143	0.6558	0.6049	0.5621	0.5239	0.4893	0.4805	0.4699	0.471	0.4855	0.5133	0.5547	0.6078	0.6624	0.7184	0.7822	0.8527	0.9254	1.0042	1.0767	1.14	1.1998	1.2567	1.3103	1.3573	1.39	1.4112	1.4208	1.4113	1.3872	1.3594	1.3215	1.2724	1.2139	1.147	1.0759	1.002	0.9252	0.8516	0.7826	0.7203	0.6668	0.6144	0.5661	0.5181	0.4831
18		0.8061	0.7501	0.6964	0.6486	0.6056	0.5674	0.5339	0.5049	0.4956	0.4939	0.4914	0.5017	0.5253	0.5624	0.6076	0.6543	0.7024	0.752	0.8065	0.8711	0.9337	0.9877	1.0411	1.092	1.1395	1.1837	1.2219	1.2501	1.2703	1.2794	1.2719	1.2552	1.2301	1.1983	1.1545	1.1049	1.0517	0.9939	0.933	0.8692	0.8093	0.7526	0.6992	0.6533	0.6102	0.5699	0.5329	0.5008
19		0.7719	0.7279	0.6842	0.6412	0.6028	0.5693	0.5405	0.5165	0.5073	0.5054	0.5086	0.5147	0.5341	0.5665	0.6038	0.6426	0.6828	0.7244	0.7675	0.8135	0.8681	0.9207	0.9664	1.0079	1.0461	1.0809	1.1113	1.1343	1.1497	1.1573	1.1559	1.1458	1.1251	1.0943	1.0574	1.0143	0.9684	0.9214	0.8732	0.823	0.7729	0.7224	0.6778	0.6372	0.6017	0.5691	0.5391	0.5133
20		0.7452	0.7065	0.668	0.6303	0.5966	0.5677	0.5436	0.5242	0.5157	0.5134	0.5165	0.5245	0.5397	0.5669	0.5963	0.6272	0.6596	0.6935	0.7299	0.7689	0.814	0.8631	0.9052	0.9425	0.9748	1.0018	1.0255	1.0435	1.0551	1.0582	1.0523	1.0442	1.0281	1.0036	0.9729	0.9364	0.8986	0.8596	0.8195	0.7793	0.7367	0.6949	0.6573	0.6232	0.5925	0.5658	0.5432	0.5237
21		0.7165	0.6831	0.6499	0.6172	0.5869	0.5627	0.5432	0.5285	0.5206	0.5181	0.5208	0.5288	0.5421	0.5637	0.5852	0.6091	0.6354	0.6643	0.6956	0.7294	0.7657	0.8086	0.848	0.8813	0.9097	0.9332	0.9527	0.9664	0.9739	0.9726	0.967	0.9578	0.9428	0.9241	0.8996	0.8703	0.8406	0.81	0.7769	0.7414	0.7033	0.6667	0.6342	0.6059	0.5816	0.5616	0.5454	0.5327
22		0.6859	0.6578	0.6298	0.6024	0.5752	0.5542	0.5393	0.5293	0.5222	0.5194	0.5219	0.5296	0.5423	0.5581	0.5744	0.5932	0.6145	0.6382	0.6644	0.6932	0.7244	0.7587	0.7951	0.8244	0.8489	0.8685	0.884	0.8936	0.897	0.8955	0.8903	0.8813	0.8689	0.8535	0.8354	0.8148	0.7912	0.765	0.7364	0.7053	0.6717	0.6402	0.6129	0.5897	0.5706	0.5554	0.5424	0.5322
23		0.6514	0.6305	0.6078	0.5856	0.5638	0.5423	0.532	0.5263	0.5202	0.5173	0.5195	0.5269	0.5388	0.5522	0.5661	0.5806	0.5967	0.6154	0.6364	0.6601	0.6862	0.7148	0.7465	0.7719	0.7924	0.8081	0.8196	0.8251	0.8283	0.8272	0.8226	0.8158	0.8054	0.7921	0.7774	0.7616	0.743	0.7217	0.6975	0.6708	0.6418	0.6155	0.5933	0.5742	0.5585	0.5462	0.5342	0.5234
24		0.6162	0.6001	0.5834	0.567	0.5504	0.5342	0.5211	0.5193	0.5141	0.5119	0.5137	0.5215	0.5323	0.5437	0.5558	0.5685	0.5819	0.5957	0.6117	0.6302	0.6512	0.6747	0.7007	0.7237	0.7403	0.752	0.7596	0.7647	0.7682	0.7675	0.7656	0.7581	0.7482	0.737	0.7248	0.7115	0.6971	0.6804	0.6609	0.6385	0.614	0.5923	0.574	0.5592	0.5461	0.5343	0.5235	0.5179
25		0.5856	0.5721	0.5587	0.5454	0.5321	0.5228	0.5135	0.5084	0.5042	0.503	0.506	0.5144	0.5233	0.5328	0.543	0.5539	0.5654	0.5775	0.5901	0.6036	0.6195	0.6378	0.6587	0.6798	0.6925	0.7003	0.7051	0.713	0.7168	0.7184	0.7125	0.7058	0.6981	0.6889	0.6787	0.6674	0.655	0.6417	0.6268	0.6091	0.5888	0.5713	0.5571	0.5442	0.5323	0.5217	0.5157	0.5118
26		0.5609	0.5501	0.5393	0.5287	0.5181	0.5077	0.4998	0.4969	0.4925	0.4925	0.4983	0.5048	0.5118	0.5195	0.5278	0.5369	0.5465	0.5567	0.5675	0.579	0.5909	0.6041	0.62	0.6384	0.6489	0.6529	0.6616	0.6699	0.6723	0.6689	0.6648	0.6602	0.6544	0.6473	0.639	0.6297	0.6194	0.6081	0.5957	0.5823	0.5671	0.5531	0.5402	0.5286	0.5178	0.5113	0.5063	0.5026
27		0.5423	0.5341	0.526	0.518	0.51	0.5023	0.4945	0.487	0.4844	0.4848	0.4888	0.4935	0.4987	0.5045	0.5109	0.518	0.5257	0.534	0.5428	0.5523	0.5624	0.5731	0.5847	0.5985	0.6093	0.6121	0.6228	0.6271	0.6271	0.6257	0.6236	0.621	0.6173	0.6121	0.6058	0.5982	0.5892	0.5791	0.5676	0.5562	0.5467	0.5344	0.5227	0.5122	0.5048	0.4988	0.494	0.4905
28		0.5242	0.517	0.5096	0.5022	0.4947	0.4872	0.4794	0.4719	0.4701	0.4728	0.4762	0.4801	0.4843	0.489	0.494	0.4995	0.5054	0.5116	0.5182	0.5253	0.5334	0.5422	0.5517	0.5618	0.572	0.5778	0.5841	0.5869	0.5881	0.589	0.5888	0.5876	0.5852	0.581	0.5754	0.5686	0.5604	0.5511	0.5404	0.5315	0.5229	0.5144	0.5045	0.4962	0.4891	0.4833	0.4787	0.4755
29		0.5041	0.4977	0.491	0.4843	0.4775	0.4707	0.4637	0.4567	0.4566	0.4591	0.462	0.4655	0.4692	0.4734	0.478	0.483	0.4884	0.4942	0.5003	0.5069	0.5139	0.5213	0.5291	0.5373	0.5416	0.5442	0.545	0.549	0.5527	0.5548	0.5557	0.5557	0.5543	0.5511	0.5463	0.5403	0.5329	0.5243	0.5156	0.5078	0.5002	0.4929	0.4855	0.4778	0.4712	0.466	0.462	0.4593
30		0.4837	0.478	0.472	0.466	0.4599	0.4539	0.4475	0.4407	0.4405	0.4427	0.4454	0.4485	0.4519	0.4557	0.4599	0.4646	0.4696	0.4751	0.4808	0.4871	0.4937	0.5006	0.5081	0.5142	0.5178	0.5206	0.5215	0.5209	0.5198	0.5216	0.5236	0.5246	0.5242	0.522	0.5183	0.5132	0.5067	0.4989	0.4921	0.4854	0.4789	0.4726	0.4664	0.4596	0.4537	0.4493	0.446	0.444
31		0.4629	0.4579	0.4526	0.4474	0.4421	0.4367	0.4308	0.4247	0.4246	0.4263	0.4285	0.4312	0.4341	0.4376	0.4414	0.4456	0.4502	0.4552	0.4606	0.4664	0.4725	0.4791	0.4861	0.4909	0.4944	0.4973	0.4982	0.4981	0.497	0.4955	0.4939	0.4946	0.4952	0.494	0.4914	0.4873	0.4817	0.4755	0.4696	0.4639	0.4583	0.4529	0.4476	0.4422	0.437	0.4333	0.4307	0.4295
32		0.4418	0.4375	0.433	0.4289	0.4244	0.4196	0.4143	0.4094	0.4093	0.41	0.4118	0.4141	0.4166	0.4196	0.423	0.4268	0.431	0.4356	0.4405	0.4459	0.4516	0.4577	0.4643	0.4681	0.4714	0.4744	0.4752	0.4756	0.4746	0.4732	0.4717	0.4703	0.4685	0.4672	0.4655	0.4625	0.4579	0.4529	0.4479	0.4431	0.4384	0.434	0.4296	0.4254	0.421	0.4184	0.4165	0.415
33		0.4203	0.4174	0.4142	0.4107	0.4068	0.4026	0.3979	0.3941	0.3939	0.394	0.3953	0.3972	0.3993	0.4019	0.4048	0.4082	0.412	0.4161	0.4206	0.4256	0.4309	0.4366	0.4424	0.4456	0.4487	0.4517	0.4526	0.4532	0.4524	0.4511	0.4497	0.4484	0.4468	0.4443	0.4415	0.4388	0.435	0.4309	0.4268	0.4229	0.419	0.4152	0.4112	0.4081	0.4064	0.405	0.4026	0.4006
34		0.4003	0.3982	0.3955	0.3926	0.3892	0.3856	0.3815	0.3786	0.3784	0.3783	0.3791	0.3805	0.3822	0.3843	0.3868	0.3898	0.3931	0.3969	0.4009	0.4055	0.4104	0.4156	0.4204	0.4234	0.4264	0.4294	0.4303	0.4309	0.4305	0.4293	0.428	0.4268	0.4253	0.423	0.4203	0.4172	0.4136	0.41	0.4064	0.4027	0.3991	0.3955	0.3919	0.3904	0.3888	0.3876	0.3862	0.3851
35		0.3805	0.379	0.3769	0.3746	0.3718	0.3688	0.3652	0.3631	0.3628	0.3627	0.363	0.364	0.3652	0.3669	0.369	0.3716	0.3745	0.3778	0.3814	0.3856	0.39	0.3949	0.3987	0.4016	0.4045	0.4074	0.4083	0.4089	0.4089	0.4078	0.4066	0.4055	0.4041	0.4019	0.3993	0.3963	0.3929	0.3896	0.3862	0.3829	0.3795	0.3762	0.3741	0.3727	0.3713	0.3701	0.3689	0.3679
36		0.3609	0.3599	0.3584	0.3566	0.3544	0.352	0.349	0.3475	0.3472	0.347	0.3471	0.3476	0.3485	0.3498	0.3514	0.3536	0.3561	0.3589	0.3622	0.3658	0.3699	0.3743	0.3774	0.3802	0.3829	0.3856	0.3866	0.3872	0.3876	0.3865	0.3855	0.3845	0.3832	0.3811	0.3786	0.3757	0.3726	0.3695	0.3664	0.3633	0.3603	0.3579	0.3565	0.3552	0.3539	0.3528	0.3517	0.3508
37		0.3439	0.3418	0.3399	0.3387	0.3371	0.3353	0.3329	0.3318	0.3314	0.3311	0.3312	0.3315	0.3319	0.3328	0.3341	0.3358	0.3378	0.3403	0.3431	0.3463	0.35	0.3538	0.3565	0.359	0.3616	0.3642	0.3653	0.3659	0.3663	0.3656	0.3646	0.3637	0.3625	0.3605	0.3581	0.3554	0.3525	0.3498	0.347	0.3442	0.3415	0.3402	0.3388	0.3377	0.3365	0.3356	0.3346	0.3341
38		0.3263	0.3253	0.3233	0.3215	0.3199	0.3186	0.3168	0.316	0.3155	0.3152	0.3152	0.3156	0.3156	0.316	0.3169	0.3181	0.3198	0.3218	0.3242	0.327	0.3302	0.3334	0.3359	0.3383	0.3407	0.3432	0.3444	0.3449	0.3453	0.3449	0.344	0.3433	0.3421	0.3402	0.338	0.3354	0.3329	0.3304	0.3279	0.3253	0.3238	0.3225	0.3213	0.3203	0.3192	0.3184	0.3176	0.3175
39		0.3079	0.3076	0.3068	0.3051	0.3036	0.3022	0.3009	0.3001	0.2996	0.2992	0.2992	0.2994	0.2994	0.2995	0.2999	0.3007	0.3019	0.3035	0.3055	0.3079	0.3107	0.3133	0.3156	0.3179	0.3202	0.3225	0.3237	0.3243	0.3246	0.3245	0.3237	0.3231	0.3221	0.3203	0.3181	0.3158	0.3135	0.3113	0.3091	0.3073	0.3061	0.3049	0.3038	0.3029	0.302	0.3013	0.3009	0.3008
40		0.2897	0.2894	0.289	0.2885	0.287	0.2858	0.2846	0.2841	0.2835	0.2831	0.283	0.2832	0.2835	0.2831	0.2831	0.2835	0.2843	0.2854	0.287	0.289	0.2913	0.2935	0.2957	0.2979	0.3	0.3021	0.3034	0.3039	0.3043	0.3042	0.3037	0.3031	0.3022	0.3005	0.2985	0.2966	0.2945	0.2926	0.2908	0.2895	0.2884	0.2874	0.2865	0.2857	0.2848	0.2843	0.2842	0.2842
41		0.2716	0.2713	0.271	0.2707	0.2703	0.2692	0.2681	0.2677	0.2674	0.2669	0.2667	0.2669	0.2672	0.2669	0.2664	0.2665	0.2668	0.2676	0.2687	0.2702	0.2722	0.2741	0.2762	0.2782	0.2801	0.2821	0.2834	0.284	0.2843	0.2842	0.2839	0.2835	0.2827	0.2811	0.2793	0.2776	0.2759	0.2742	0.273	0.2719	0.2709	0.27	0.2692	0.2685	0.2677	0.2676	0.2675	0.2677
42		0.2536	0.2534	0.2531	0.2528	0.2526	0.2524	0.2514	0.251	0.251	0.2506	0.2504	0.2505	0.2507	0.2509	0.25	0.2496	0.2496	0.2499	0.2506	0.2517	0.2533	0.2551	0.257	0.2588	0.2606	0.2625	0.2638	0.2643	0.2646	0.2646	0.2645	0.2641	0.2634	0.262	0.2604	0.259	0.2576	0.2563	0.2553	0.2543	0.2534	0.2526	0.2519	0.2514	0.2509	0.2509	0.2509	0.2511
43		0.2358	0.2356	0.2353	0.2351	0.2349	0.2347	0.2345	0.234	0.2342	0.2342	0.234	0.234	0.2342	0.2347	0.2338	0.233	0.2325	0.2324	0.2326	0.2334	0.2347	0.2364	0.2381	0.2398	0.2415	0.2432	0.2445	0.245	0.2453	0.2452	0.2452	0.245	0.2444	0.2431	0.2419	0.2408	0.2396	0.2386	0.2376	0.2368	0.236	0.2354	0.2348	0.2343	0.2341	0.2342	0.2343	0.2346
44		0.2181	0.218	0.2177	0.2175	0.2173	0.2172	0.217	0.2169	0.2172	0.2174	0.2174	0.2174	0.2175	0.218	0.2178	0.2165	0.2156	0.2151	0.2149	0.2152	0.2165	0.2181	0.2197	0.2212	0.2227	0.2243	0.2255	0.226	0.2263	0.2262	0.2262	0.2262	0.2257	0.2245	0.2237	0.2228	0.2218	0.2209	0.2201	0.2193	0.2187	0.2182	0.2177	0.2175	0.2173	0.2175	0.2177	0.2181
45		0.2006	0.2005	0.2003	0.2003	0.2002	0.2002	0.2001	0.2001	0.2001	0.2003	0.2006	0.2008	0.2008	0.2012	0.2018	0.2003	0.199	0.198	0.1974	0.1973	0.1987	0.2001	0.2015	0.2029	0.2043	0.2057	0.2068	0.2073	0.2076	0.2075	0.2075	0.2077	0.2073	0.2064	0.2058	0.205	0.2041	0.2033	0.2026	0.202	0.2015	0.201	0.2007	0.2006	0.2006	0.2009	0.2012	0.2014
46		0.1836	0.1837	0.1837	0.1836	0.1836	0.1836	0.1834	0.1834	0.1834	0.1833	0.1835	0.1839	0.184	0.1843	0.1848	0.1842	0.1825	0.1811	0.1801	0.18	0.1812	0.1825	0.1837	0.185	0.1862	0.1875	0.1885	0.189	0.1893	0.1892	0.1892	0.1894	0.1892	0.1886	0.1881	0.1872	0.1864	0.1858	0.1852	0.1847	0.1843	0.184	0.1838	0.1838	0.1839	0.1843	0.1843	0.1844
47		0.1667	0.1668	0.1669	0.1669	0.167	0.167	0.1668	0.1668	0.1668	0.1667	0.1666	0.1668	0.1671	0.1673	0.1678	0.1684	0.1662	0.1644	0.163	0.163	0.1641	0.1652	0.1663	0.1674	0.1685	0.1696	0.1706	0.171	0.1713	0.1712	0.1712	0.1714	0.1713	0.1711	0.1703	0.1696	0.1689	0.1683	0.1679	0.1675	0.1672	0.167	0.1669	0.1671	0.1672	0.1673	0.1673	0.1674
48		0.1498	0.15	0.15	0.1501	0.1501	0.1502	0.1502	0.1502	0.1502	0.15	0.15	0.15	0.1499	0.1503	0.1507	0.1514	0.1501	0.1479	0.146	0.1463	0.1473	0.1483	0.1492	0.1502	0.1511	0.1521	0.1529	0.1534	0.1536	0.1535	0.1535	0.1537	0.1537	0.1533	0.1526	0.1519	0.1514	0.151	0.1506	0.1503	0.1502	0.1501	0.1501	0.1503	0.1502	0.1503	0.1503	0.1504
49		0.133	0.1331	0.1331	0.1332	0.1333	0.1334	0.1333	0.1334	0.1335	0.1335	0.1334	0.1334	0.1333	0.1332	0.1336	0.1342	0.1343	0.1316	0.1293	0.1301	0.1309	0.1317	0.1325	0.1333	0.1341	0.1349	0.1356	0.136	0.1363	0.1362	0.1361	0.1364	0.1363	0.1355	0.1349	0.1344	0.134	0.1337	0.1334	0.1333	0.1332	0.1332	0.1332	0.1333	0.1333	0.1334	0.1334	0.1334
50		0.1162	0.1164	0.1164	0.1164	0.1164	0.1166	0.1165	0.1166	0.1167	0.1167	0.1167	0.1168	0.1167	0.1167	0.1166	0.1169	0.1177	0.1155	0.1134	0.1141	0.1148	0.1155	0.1162	0.1168	0.1174	0.1181	0.1186	0.1191	0.1192	0.119	0.119	0.1192	0.1191	0.1183	0.1177	0.1171	0.1166	0.1164	0.1163	0.1163	0.1163	0.1163	0.1163	0.1164	0.1164	0.1165	0.1165	0.1165
51		0.0995	0.0996	0.0996	0.0997	0.0997	0.0998	0.0997	0.0998	0.0999	0.0999	0.0999	0.1	0.1	0.1	0.1	0.1	0.1002	0.0996	0.098	0.0986	0.0991	0.0996	0.1001	0.1006	0.101	0.1014	0.1017	0.1019	0.1021	0.1019	0.1019	0.1022	0.1019	0.1012	0.1006	0.1001	0.0997	0.0995	0.0994	0.0994	0.0994	0.0995	0.0995	0.0996	0.0995	0.0996	0.0996	0.0997
52		0.0828	0.0829	0.0829	0.0829	0.083	0.0831	0.083	0.083	0.0831	0.0831	0.0831	0.0832	0.0832	0.0833	0.0833	0.0834	0.0834	0.0835	0.0829	0.0833	0.0834	0.0834	0.0836	0.0838	0.084	0.0843	0.0845	0.0848	0.0849	0.0848	0.0848	0.0851	0.0848	0.0842	0.0837	0.0832	0.0829	0.0828	0.0827	0.0827	0.0828	0.0828	0.0828	0.0829	0.0828	0.083	0.0829	0.083
53		0.0661	0.0663	0.0662	0.0663	0.0663	0.0664	0.0663	0.0663	0.0664	0.0664	0.0664	0.0665	0.0665	0.0665	0.0665	0.0666	0.0666	0.0667	0.0666	0.0666	0.0666	0.0666	0.0667	0.0669	0.067	0.0673	0.0674	0.0676	0.0678	0.0677	0.0678	0.068	0.0677	0.0672	0.0668	0.0664	0.0661	0.0661	0.0661	0.0661	0.0662	0.0662	0.0662	0.0663	0.0662	0.0663	0.0663	0.0663
54		0.0495	0.0496	0.0496	0.0496	0.0496	0.0497	0.0497	0.0497	0.0498	0.0497	0.0497	0.0498	0.0498	0.0498	0.0498	0.0499	0.0499	0.0499	0.0499	0.0499	0.0499	0.0499	0.05	0.05	0.0501	0.0503	0.0505	0.0506	0.0508	0.0507	0.0508	0.0509	0.0507	0.0503	0.0499	0.0496	0.0495	0.0496	0.0496	0.0496	0.0496	0.0496	0.0496	0.0497	0.0496	0.0497	0.0497	0.0497
55		0.033	0.0331	0.033	0.0331	0.0331	0.0331	0.0331	0.0331	0.0331	0.0331	0.0331	0.0332	0.0331	0.0332	0.0332	0.0332	0.0332	0.0332	0.0332	0.0332	0.0333	0.0332	0.0333	0.0333	0.0333	0.0335	0.0336	0.0337	0.0338	0.0338	0.0339	0.0339	0.0338	0.0334	0.0331	0.033	0.033	0.033	0.033	0.033	0.033	0.0331	0.033	0.0331	0.033	0.0331	0.0331	0.0331
56		0.0164	0.0165	0.0165	0.0165	0.0165	0.0166	0.0165	0.0165	0.0166	0.0165	0.0165	0.0166	0.0165	0.0165	0.0165	0.0166	0.0166	0.0166	0.0166	0.0166	0.0166	0.0166	0.0166	0.0166	0.0166	0.0167	0.0167	0.0168	0.0169	0.0169	0.017	0.0169	0.0169	0.0165	0.0165	0.0165	0.0165	0.0165	0.0165	0.0165	0.0165	0.0165	0.0165	0.0166	0.0165	0.0166	0.0165	0.0165
57		0	0	0	0	0	0	0	0	0	0	0	0	0	0	0	0	0	0	0	0	0	0	0	0	0	0	0	0	0	0	0	0	0	0	0	0	0	0	0	0	0	0	0	0	0	0	0	0
58		-0.0165	-0.0164	-0.0165	-0.0165	-0.0165	-0.0164	-0.0165	-0.0165	-0.0165	-0.0165	-0.0166	-0.0165	-0.0166	-0.0166	-0.0166	-0.0165	-0.0165	-0.0166	-0.0166	-0.0166	-0.0166	-0.0166	-0.0166	-0.0166	-0.0166	-0.0166	-0.0166	-0.0167	-0.0168	-0.0168	-0.0169	-0.0169	-0.0165	-0.0164	-0.0164	-0.0164	-0.0165	-0.0164	-0.0165	-0.0165	-0.0165	-0.0165	-0.0165	-0.0164	-0.0165	-0.0165	-0.0165	-0.0165
59		-0.0329	-0.0328	-0.0329	-0.0329	-0.0329	-0.0329	-0.033	-0.033	-0.0329	-0.033	-0.033	-0.033	-0.033	-0.033	-0.0331	-0.033	-0.033	-0.0331	-0.0331	-0.0331	-0.0331	-0.0331	-0.0331	-0.0331	-0.0331	-0.0331	-0.0332	-0.0333	-0.0334	-0.0335	-0.0339	-0.0334	-0.0329	-0.0328	-0.0328	-0.0329	-0.0329	-0.0329	-0.0329	-0.0329	-0.0329	-0.0329	-0.0329	-0.0329	-0.033	-0.0329	-0.033	-0.033
60		-0.0492	-0.0492	-0.0493	-0.0493	-0.0493	-0.0493	-0.0494	-0.0494	-0.0493	-0.0494	-0.0494	-0.0494	-0.0495	-0.0495	-0.0495	-0.0495	-0.0495	-0.0495	-0.0496	-0.0496	-0.0496	-0.0496	-0.0496	-0.0496	-0.0496	-0.0496	-0.0497	-0.0498	-0.05	-0.0503	-0.0502	-0.0497	-0.0493	-0.0492	-0.0492	-0.0492	-0.0493	-0.0493	-0.0493	-0.0493	-0.0493	-0.0493	-0.0494	-0.0493	-0.0494	-0.0494	-0.0494	-0.0494
61		-0.0654	-0.0654	-0.0655	-0.0655	-0.0655	-0.0655	-0.0656	-0.0656	-0.0656	-0.0656	-0.0657	-0.0656	-0.0657	-0.0657	-0.0658	-0.0657	-0.0657	-0.0658	-0.0658	-0.0658	-0.0658	-0.0658	-0.0658	-0.0658	-0.0659	-0.0658	-0.0659	-0.066	-0.0662	-0.0665	-0.0664	-0.0659	-0.0655	-0.0654	-0.0654	-0.0654	-0.0655	-0.0655	-0.0655	-0.0655	-0.0655	-0.0655	-0.0656	-0.0655	-0.0656	-0.0656	-0.0656	-0.0656
62		-0.0816	-0.0815	-0.0816	-0.0816	-0.0817	-0.0816	-0.0817	-0.0818	-0.0817	-0.0818	-0.0818	-0.0818	-0.0819	-0.0819	-0.0819	-0.0819	-0.0819	-0.0819	-0.082	-0.0819	-0.082	-0.082	-0.082	-0.082	-0.082	-0.082	-0.0821	-0.0822	-0.0823	-0.0826	-0.0826	-0.0821	-0.0816	-0.0816	-0.0816	-0.0816	-0.0816	-0.0816	-0.0816	-0.0817	-0.0817	-0.0817	-0.0817	-0.0817	-0.0818	-0.0817	-0.0818	-0.0818
63		-0.0977	-0.0976	-0.0977	-0.0977	-0.0978	-0.0977	-0.0978	-0.0979	-0.0978	-0.0979	-0.0979	-0.0979	-0.098	-0.098	-0.098	-0.098	-0.098	-0.098	-0.098	-0.098	-0.098	-0.0981	-0.0981	-0.0981	-0.0981	-0.0981	-0.0982	-0.0983	-0.0984	-0.0987	-0.0987	-0.0982	-0.0977	-0.0977	-0.0977	-0.0977	-0.0977	-0.0977	-0.0977	-0.0978	-0.0977	-0.0977	-0.0978	-0.0978	-0.0979	-0.0978	-0.0978	-0.0978
64		-0.1137	-0.1137	-0.1138	-0.1138	-0.1138	-0.1138	-0.1139	-0.1139	-0.1139	-0.114	-0.114	-0.1139	-0.114	-0.114	-0.114	-0.114	-0.114	-0.114	-0.1141	-0.1141	-0.1141	-0.1141	-0.1141	-0.1141	-0.1142	-0.1141	-0.1142	-0.1143	-0.1144	-0.1147	-0.1147	-0.1142	-0.1137	-0.1137	-0.1137	-0.1137	-0.1138	-0.1137	-0.1138	-0.1138	-0.1138	-0.1138	-0.1138	-0.1138	-0.1139	-0.1138	-0.1139	-0.1139
65		-0.1297	-0.1297	-0.1297	-0.1297	-0.1298	-0.1298	-0.1299	-0.1299	-0.1299	-0.1299	-0.13	-0.1299	-0.13	-0.13	-0.13	-0.13	-0.13	-0.13	-0.1301	-0.1301	-0.1301	-0.1301	-0.1301	-0.1301	-0.1301	-0.1301	-0.1302	-0.1303	-0.1304	-0.1307	-0.1307	-0.1302	-0.1297	-0.1297	-0.1297	-0.1297	-0.1297	-0.1297	-0.1297	-0.1298	-0.1297	-0.1297	-0.1298	-0.1297	-0.1298	-0.1298	-0.1298	-0.1298
66		-0.1456	-0.1456	-0.1457	-0.1457	-0.1457	-0.1457	-0.1458	-0.1458	-0.1458	-0.1459	-0.1459	-0.1458	-0.1459	-0.1459	-0.1459	-0.1459	-0.1459	-0.1459	-0.146	-0.146	-0.146	-0.146	-0.146	-0.146	-0.1461	-0.146	-0.1461	-0.1462	-0.1463	-0.1466	-0.1466	-0.1461	-0.1456	-0.1456	-0.1456	-0.1456	-0.1457	-0.1456	-0.1456	-0.1457	-0.1457	-0.1457	-0.1457	-0.1457	-0.1458	-0.1457	-0.1457	-0.1457
67		-0.1615	-0.1615	-0.1615	-0.1615	-0.1616	-0.1616	-0.1617	-0.1617	-0.1616	-0.1617	-0.1617	-0.1617	-0.1618	-0.1618	-0.1618	-0.1618	-0.1618	-0.1618	-0.1619	-0.1618	-0.1619	-0.1619	-0.1619	-0.1619	-0.1619	-0.1619	-0.162	-0.1621	-0.1622	-0.1624	-0.1624	-0.1619	-0.1615	-0.1615	-0.1614	-0.1615	-0.1615	-0.1615	-0.1615	-0.1615	-0.1615	-0.1615	-0.1616	-0.1615	-0.1616	-0.1615	-0.1616	-0.1616
68		-0.1773	-0.1773	-0.1774	-0.1774	-0.1774	-0.1774	-0.1775	-0.1775	-0.1774	-0.1775	-0.1775	-0.1775	-0.1776	-0.1776	-0.1776	-0.1776	-0.1776	-0.1776	-0.1777	-0.1777	-0.1777	-0.1777	-0.1777	-0.1777	-0.1777	-0.1777	-0.1778	-0.1779	-0.178	-0.1782	-0.1782	-0.1777	-0.1773	-0.1773	-0.1773	-0.1773	-0.1773	-0.1773	-0.1773	-0.1774	-0.1773	-0.1773	-0.1774	-0.1773	-0.1774	-0.1773	-0.1774	-0.1774
69		-0.1931	-0.193	-0.1931	-0.1931	-0.1932	-0.1931	-0.1932	-0.1932	-0.1932	-0.1933	-0.1933	-0.1932	-0.1933	-0.1933	-0.1934	-0.1933	-0.1933	-0.1934	-0.1934	-0.1934	-0.1934	-0.1935	-0.1935	-0.1935	-0.1935	-0.1934	-0.1935	-0.1936	-0.1937	-0.194	-0.194	-0.1935	-0.193	-0.193	-0.193	-0.193	-0.1931	-0.1931	-0.1931	-0.1931	-0.1931	-0.1931	-0.1931	-0.1931	-0.1932	-0.1931	-0.1931	-0.1931
70		-0.2088	-0.2087	-0.2088	-0.2088	-0.2088	-0.2088	-0.2089	-0.2089	-0.2089	-0.209	-0.209	-0.2089	-0.209	-0.209	-0.2091	-0.209	-0.209	-0.2091	-0.2091	-0.2091	-0.2091	-0.2092	-0.2092	-0.2092	-0.2092	-0.2091	-0.2092	-0.2093	-0.2094	-0.2097	-0.2097	-0.2092	-0.2087	-0.2087	-0.2087	-0.2087	-0.2088	-0.2088	-0.2088	-0.2088	-0.2088	-0.2088	-0.2088	-0.2088	-0.2088	-0.2088	-0.2088	-0.2088
71		-0.2244	-0.2244	-0.2244	-0.2244	-0.2245	-0.2244	-0.2245	-0.2246	-0.2245	-0.2246	-0.2246	-0.2246	-0.2246	-0.2246	-0.2247	-0.2247	-0.2247	-0.2247	-0.2248	-0.2248	-0.2248	-0.2248	-0.2248	-0.2248	-0.2248	-0.2248	-0.2248	-0.2249	-0.2251	-0.2253	-0.2253	-0.2248	-0.2243	-0.2243	-0.2243	-0.2243	-0.2244	-0.2244	-0.2244	-0.2244	-0.2244	-0.2244	-0.2244	-0.2244	-0.2245	-0.2244	-0.2245	-0.2244
72		-0.24	-0.2399	-0.24	-0.24	-0.24	-0.24	-0.2401	-0.2401	-0.2401	-0.2402	-0.2402	-0.2401	-0.2402	-0.2402	-0.2403	-0.2402	-0.2402	-0.2403	-0.2403	-0.2403	-0.2404	-0.2404	-0.2404	-0.2404	-0.2404	-0.2403	-0.2404	-0.2405	-0.2406	-0.2409	-0.2409	-0.2404	-0.2399	-0.2399	-0.2399	-0.2399	-0.24	-0.24	-0.24	-0.24	-0.24	-0.24	-0.24	-0.24	-0.2401	-0.24	-0.24	-0.24
73		-0.2555	-0.2554	-0.2555	-0.2555	-0.2556	-0.2555	-0.2556	-0.2556	-0.2556	-0.2557	-0.2557	-0.2557	-0.2557	-0.2558	-0.2558	-0.2558	-0.2558	-0.2558	-0.2559	-0.2559	-0.2559	-0.2559	-0.2559	-0.2559	-0.2559	-0.2558	-0.2559	-0.256	-0.2561	-0.2564	-0.2564	-0.2559	-0.2554	-0.2554	-0.2554	-0.2554	-0.2555	-0.2555	-0.2555	-0.2555	-0.2555	-0.2555	-0.2555	-0.2555	-0.2556	-0.2555	-0.2555	-0.2555
74		-0.271	-0.2709	-0.271	-0.271	-0.271	-0.271	-0.2711	-0.2711	-0.2711	-0.2712	-0.2712	-0.2711	-0.2712	-0.2712	-0.2713	-0.2712	-0.2712	-0.2713	-0.2714	-0.2713	-0.2714	-0.2714	-0.2714	-0.2713	-0.2714	-0.2713	-0.2714	-0.2715	-0.2716	-0.2719	-0.2719	-0.2714	-0.2709	-0.2709	-0.2709	-0.2709	-0.271	-0.271	-0.271	-0.271	-0.271	-0.271	-0.271	-0.271	-0.271	-0.271	-0.271	-0.271
75		-0.2864	-0.2863	-0.2864	-0.2864	-0.2864	-0.2864	-0.2865	-0.2865	-0.2865	-0.2866	-0.2866	-0.2865	-0.2866	-0.2866	-0.2867	-0.2867	-0.2867	-0.2867	-0.2868	-0.2868	-0.2868	-0.2868	-0.2868	-0.2868	-0.2868	-0.2867	-0.2868	-0.2869	-0.287	-0.2873	-0.2873	-0.2868	-0.2863	-0.2863	-0.2863	-0.2863	-0.2864	-0.2864	-0.2864	-0.2864	-0.2864	-0.2864	-0.2864	-0.2864	-0.2864	-0.2864	-0.2864	-0.2864
76		-0.3017	-0.3016	-0.3017	-0.3017	-0.3018	-0.3017	-0.3018	-0.3019	-0.3018	-0.3019	-0.3019	-0.3019	-0.302	-0.302	-0.302	-0.302	-0.302	-0.3021	-0.3021	-0.3021	-0.3021	-0.3021	-0.3021	-0.3021	-0.3021	-0.3021	-0.3021	-0.3022	-0.3024	-0.3026	-0.3026	-0.3021	-0.3017	-0.3016	-0.3016	-0.3017	-0.3017	-0.3017	-0.3017	-0.3018	-0.3017	-0.3017	-0.3018	-0.3017	-0.3018	-0.3017	-0.3018	-0.3017
77		-0.317	-0.3169	-0.317	-0.317	-0.3171	-0.317	-0.3171	-0.3172	-0.3171	-0.3172	-0.3172	-0.3172	-0.3173	-0.3173	-0.3173	-0.3173	-0.3173	-0.3174	-0.3174	-0.3174	-0.3174	-0.3174	-0.3174	-0.3174	-0.3174	-0.3174	-0.3174	-0.3175	-0.3177	-0.3179	-0.3179	-0.3174	-0.317	-0.3169	-0.3169	-0.317	-0.317	-0.317	-0.317	-0.3171	-0.317	-0.317	-0.3171	-0.317	-0.3171	-0.317	-0.3171	-0.317
78		-0.3322	-0.3322	-0.3322	-0.3323	-0.3323	-0.3323	-0.3324	-0.3324	-0.3324	-0.3325	-0.3325	-0.3324	-0.3325	-0.3325	-0.3326	-0.3326	-0.3326	-0.3326	-0.3327	-0.3326	-0.3326	-0.3327	-0.3326	-0.3326	-0.3327	-0.3326	-0.3327	-0.3328	-0.3329	-0.3332	-0.3331	-0.3327	-0.3322	-0.3322	-0.3322	-0.3322	-0.3323	-0.3322	-0.3323	-0.3323	-0.3323	-0.3323	-0.3323	-0.3323	-0.3323	-0.3323	-0.3323	-0.3323
79		-0.3474	-0.3473	-0.3474	-0.3474	-0.3475	-0.3474	-0.3476	-0.3476	-0.3475	-0.3476	-0.3477	-0.3476	-0.3477	-0.3477	-0.3478	-0.3478	-0.3478	-0.3478	-0.3478	-0.3478	-0.3478	-0.3479	-0.3478	-0.3478	-0.3478	-0.3478	-0.3479	-0.348	-0.3481	-0.3483	-0.3483	-0.3478	-0.3474	-0.3474	-0.3474	-0.3474	-0.3474	-0.3474	-0.3474	-0.3475	-0.3475	-0.3475	-0.3475	-0.3474	-0.3475	-0.3474	-0.3475	-0.3475
80		-0.3625	-0.3625	-0.3625	-0.3626	-0.3626	-0.3626	-0.3627	-0.3627	-0.3627	-0.3628	-0.3628	-0.3628	-0.3628	-0.3629	-0.3629	-0.3629	-0.3629	-0.3629	-0.363	-0.3629	-0.3629	-0.363	-0.3629	-0.3629	-0.363	-0.3629	-0.363	-0.3631	-0.3632	-0.3635	-0.3635	-0.363	-0.3625	-0.3625	-0.3625	-0.3625	-0.3626	-0.3626	-0.3626	-0.3626	-0.3626	-0.3626	-0.3626	-0.3626	-0.3627	-0.3626	-0.3626	-0.3626
81		-0.3776	-0.3775	-0.3776	-0.3776	-0.3777	-0.3776	-0.3777	-0.3778	-0.3777	-0.3778	-0.3779	-0.3778	-0.3779	-0.3779	-0.378	-0.378	-0.3779	-0.378	-0.378	-0.378	-0.378	-0.378	-0.378	-0.378	-0.378	-0.378	-0.378	-0.3782	-0.3783	-0.3785	-0.3785	-0.378	-0.3776	-0.3776	-0.3776	-0.3776	-0.3776	-0.3776	-0.3776	-0.3777	-0.3777	-0.3777	-0.3777	-0.3776	-0.3777	-0.3776	-0.3777	-0.3777
82		-0.3926	-0.3925	-0.3926	-0.3926	-0.3927	-0.3927	-0.3928	-0.3928	-0.3928	-0.3929	-0.3929	-0.3928	-0.3929	-0.393	-0.393	-0.393	-0.393	-0.393	-0.393	-0.393	-0.393	-0.3931	-0.393	-0.393	-0.393	-0.393	-0.3931	-0.3932	-0.3933	-0.3936	-0.3935	-0.3931	-0.3926	-0.3926	-0.3926	-0.3926	-0.3927	-0.3926	-0.3927	-0.3927	-0.3927	-0.3927	-0.3927	-0.3927	-0.3927	-0.3927	-0.3927	-0.3927
83		-0.4075	-0.4075	-0.4076	-0.4076	-0.4076	-0.4076	-0.4077	-0.4078	-0.4077	-0.4078	-0.4079	-0.4078	-0.4079	-0.4079	-0.408	-0.4079	-0.4079	-0.4079	-0.408	-0.408	-0.408	-0.408	-0.408	-0.408	-0.408	-0.4079	-0.408	-0.4081	-0.4083	-0.4085	-0.4085	-0.408	-0.4076	-0.4075	-0.4075	-0.4076	-0.4076	-0.4076	-0.4076	-0.4077	-0.4076	-0.4076	-0.4077	-0.4076	-0.4077	-0.4076	-0.4077	-0.4076
84		-0.4224	-0.4224	-0.4225	-0.4225	-0.4225	-0.4225	-0.4226	-0.4227	-0.4226	-0.4227	-0.4228	-0.4227	-0.4228	-0.4228	-0.4229	-0.4228	-0.4228	-0.4228	-0.4229	-0.4229	-0.4229	-0.4229	-0.4229	-0.4229	-0.4229	-0.4228	-0.4229	-0.423	-0.4232	-0.4234	-0.4234	-0.4229	-0.4225	-0.4224	-0.4224	-0.4225	-0.4225	-0.4225	-0.4225	-0.4226	-0.4225	-0.4225	-0.4226	-0.4225	-0.4226	-0.4225	-0.4226	-0.4225
85		-0.4373	-0.4372	-0.4373	-0.4373	-0.4374	-0.4374	-0.4375	-0.4375	-0.4375	-0.4376	-0.4376	-0.4376	-0.4376	-0.4377	-0.4377	-0.4377	-0.4377	-0.4377	-0.4377	-0.4377	-0.4377	-0.4378	-0.4377	-0.4377	-0.4377	-0.4377	-0.4378	-0.4379	-0.438	-0.4383	-0.4382	-0.4378	-0.4373	-0.4373	-0.4373	-0.4373	-0.4374	-0.4374	-0.4374	-0.4374	-0.4374	-0.4374	-0.4374	-0.4374	-0.4375	-0.4374	-0.4374	-0.4374
86		-0.4521	-0.452	-0.4521	-0.4521	-0.4522	-0.4521	-0.4523	-0.4523	-0.4523	-0.4524	-0.4524	-0.4524	-0.4524	-0.4524	-0.4525	-0.4525	-0.4524	-0.4525	-0.4525	-0.4525	-0.4525	-0.4525	-0.4525	-0.4525	-0.4525	-0.4525	-0.4526	-0.4527	-0.4528	-0.453	-0.453	-0.4526	-0.4521	-0.4521	-0.4521	-0.4521	-0.4522	-0.4522	-0.4522	-0.4522	-0.4522	-0.4522	-0.4522	-0.4522	-0.4523	-0.4522	-0.4522	-0.4522
87		-0.4668	-0.4667	-0.4668	-0.4668	-0.4669	-0.4669	-0.467	-0.467	-0.467	-0.4671	-0.4671	-0.4671	-0.4672	-0.4672	-0.4672	-0.4672	-0.4672	-0.4672	-0.4673	-0.4672	-0.4672	-0.4673	-0.4672	-0.4672	-0.4673	-0.4672	-0.4673	-0.4674	-0.4675	-0.4678	-0.4678	-0.4673	-0.4668	-0.4668	-0.4668	-0.4668	-0.4669	-0.4669	-0.4669	-0.4669	-0.4669	-0.4669	-0.4669	-0.4669	-0.467	-0.4669	-0.4669	-0.4669
88		-0.4815	-0.4814	-0.4815	-0.4815	-0.4816	-0.4816	-0.4817	-0.4817	-0.4817	-0.4818	-0.4818	-0.4818	-0.4818	-0.4819	-0.4819	-0.4819	-0.4819	-0.4819	-0.4819	-0.4819	-0.4819	-0.482	-0.4819	-0.4819	-0.4819	-0.4819	-0.482	-0.4821	-0.4822	-0.4825	-0.4824	-0.482	-0.4815	-0.4815	-0.4815	-0.4815	-0.4816	-0.4816	-0.4816	-0.4816	-0.4816	-0.4816	-0.4816	-0.4816	-0.4817	-0.4816	-0.4816	-0.4816
89		-0.4961	-0.496	-0.4961	-0.4961	-0.4962	-0.4962	-0.4963	-0.4963	-0.4963	-0.4964	-0.4964	-0.4964	-0.4965	-0.4965	-0.4965	-0.4965	-0.4965	-0.4965	-0.4966	-0.4965	-0.4965	-0.4966	-0.4965	-0.4965	-0.4966	-0.4965	-0.4966	-0.4967	-0.4968	-0.4971	-0.4971	-0.4966	-0.4961	-0.4961	-0.4961	-0.4961	-0.4962	-0.4962	-0.4962	-0.4962	-0.4962	-0.4962	-0.4963	-0.4962	-0.4963	-0.4962	-0.4963	-0.4962
90		-0.5106	-0.5106	-0.5107	-0.5107	-0.5108	-0.5107	-0.5108	-0.5109	-0.5109	-0.511	-0.511	-0.5109	-0.511	-0.511	-0.5111	-0.511	-0.511	-0.5111	-0.5111	-0.5111	-0.5111	-0.5111	-0.5111	-0.5111	-0.5111	-0.5111	-0.5111	-0.5113	-0.5114	-0.5116	-0.5116	-0.5112	-0.5107	-0.5107	-0.5107	-0.5107	-0.5108	-0.5108	-0.5108	-0.5108	-0.5108	-0.5108	-0.5108	-0.5108	-0.5109	-0.5108	-0.5108	-0.5108
[truncated: 12 more columns]

## Sheet: Fig2b
	X (um)	-30	-29.9	-29.8	-29.7	-29.6	-29.5	-29.4	-29.3	-29.2	-29.1	-29	-28.9	-28.8	-28.7	-28.6	-28.5	-28.4	-28.3	-28.2	-28.1	-28	-27.9	-27.8	-27.7	-27.6	-27.5	-27.4	-27.3	-27.2	-27.1	-27	-26.9	-26.8	-26.7	-26.6	-26.5	-26.4	-26.3	-26.2	-26.1	-26	-25.9	-25.8	-25.7	-25.6	-25.5	-25.4	-25.3
Z (um)	V (mV)
0		13.3593	13.2803	13.2023	13.1273	13.0523	12.9803	12.9103	12.8423	12.7763	12.7113	12.6483	12.5873	12.5273	12.4693	12.4133	12.3583	12.3053	12.2543	12.2043	12.1573	12.1103	12.0663	12.0233	11.9822	11.9422	11.9052	11.8682	11.8342	11.8012	11.7702	11.7402	11.7101	11.6791	11.6501	11.6211	11.5931	11.566	11.54	11.514	11.49	11.4649	11.4419	11.4199	11.3979	11.3768	11.3558	11.3368	11.3177
1		13.2763	13.2013	13.1273	13.0553	12.9843	12.9153	12.8473	12.7813	12.7163	12.6533	12.5923	12.5313	12.4733	12.4163	12.3613	12.3083	12.2563	12.2063	12.1583	12.1123	12.0673	12.0243	11.9823	11.9432	11.9052	11.8682	11.8332	11.8002	11.7692	11.7372	11.7062	11.6751	11.6451	11.6161	11.5881	11.5601	11.533	11.507	11.482	11.457	11.4329	11.4099	11.3879	11.3659	11.3458	11.3258	11.3058	11.2877
2		13.0913	13.0213	12.9523	12.8853	12.8193	12.7553	12.6933	12.6323	12.5713	12.5113	12.4533	12.3963	12.3413	12.2873	12.2353	12.1843	12.1353	12.0873	12.0413	11.9963	11.9533	11.9113	11.8713	11.8322	11.7962	11.7612	11.7282	11.6952	11.6622	11.6302	11.5992	11.5681	11.5391	11.5101	11.4821	11.4551	11.429	11.403	11.379	11.355	11.3319	11.3099	11.2879	11.2669	11.2468	11.2278	11.2098	11.1917
3		12.7593	12.6963	12.6343	12.5743	12.5153	12.4573	12.4013	12.3463	12.2933	12.2413	12.1913	12.1423	12.0953	12.0493	12.0043	11.9613	11.9203	11.8813	11.8383	11.7973	11.7583	11.7203	11.6843	11.6492	11.6142	11.5792	11.5452	11.5142	11.4852	11.4562	11.4282	11.4001	11.3741	11.3481	11.3211	11.2951	11.269	11.244	11.22	11.197	11.1749	11.1529	11.1319	11.1119	11.0928	11.0748	11.0568	11.0397
4		12.3553	12.3003	12.2463	12.1943	12.1433	12.0933	12.0453	11.9993	11.9543	11.9103	11.8683	11.8273	11.7873	11.7493	11.7133	11.6783	11.6403	11.6033	11.5683	11.5323	11.4973	11.4623	11.4283	11.3942	11.3612	11.3282	11.2962	11.2672	11.2392	11.2112	11.1842	11.1581	11.1331	11.1081	11.0841	11.0601	11.037	11.015	10.994	10.973	10.9529	10.9329	10.9149	10.8959	10.8788	10.8618	10.8458	10.8307
5		11.9213	11.8743	11.8283	11.7843	11.7403	11.6993	11.6583	11.6193	11.5813	11.5443	11.5093	11.4743	11.4423	11.4103	11.3763	11.3423	11.3083	11.2753	11.2433	11.2113	11.1793	11.1493	11.1183	11.0892	11.0602	11.0312	11.0032	10.9752	10.9482	10.9222	10.8972	10.8731	10.8491	10.8271	10.8051	10.7831	10.763	10.743	10.723	10.705	10.6869	10.6689	10.6529	10.6369	10.6208	10.6068	10.5928	10.5797
6		11.4623	11.4273	11.3903	11.3523	11.3153	11.2793	11.2453	11.2103	11.1763	11.1423	11.1093	11.0773	11.0453	11.0143	10.9843	10.9543	10.9253	10.8963	10.8683	10.8403	10.8133	10.7863	10.7603	10.7352	10.7102	10.6852	10.6622	10.6382	10.6152	10.5932	10.5722	10.5511	10.5301	10.5101	10.4901	10.4711	10.452	10.434	10.417	10.401	10.3849	10.3699	10.3549	10.3409	10.3278	10.3158	10.3038	10.2927
7		10.9443	10.9163	10.8883	10.8593	10.8323	10.8043	10.7763	10.7483	10.7213	10.6933	10.6663	10.6383	10.6103	10.5823	10.5553	10.5283	10.5023	10.4773	10.4523	10.4283	10.4043	10.3813	10.3593	10.3372	10.3162	10.2952	10.2752	10.2552	10.2362	10.2182	10.2002	10.1831	10.1661	10.1501	10.1351	10.1201	10.106	10.093	10.078	10.065	10.0519	10.0389	10.0259	10.0139	10.0028	9.9918	9.9808	9.9697
8		10.4433	10.4193	10.3943	10.3693	10.3453	10.3203	10.2963	10.2723	10.2483	10.2243	10.2003	10.1763	10.1523	10.1293	10.1063	10.0833	10.0613	10.0393	10.0183	9.9973	9.9773	9.9573	9.9383	9.9192	9.9012	9.8842	9.8662	9.8502	9.8342	9.8192	9.8042	9.7901	9.7761	9.7631	9.7511	9.7381	9.725	9.713	9.701	9.69	9.6789	9.6679	9.6569	9.6469	9.6368	9.6268	9.6178	9.6087
9		9.9343	9.9133	9.8923	9.8703	9.8493	9.8283	9.8073	9.7873	9.7663	9.7453	9.7253	9.7053	9.6843	9.6643	9.6443	9.6253	9.6053	9.5863	9.5683	9.5513	9.5343	9.5183	9.5023	9.4862	9.4712	9.4572	9.4432	9.4302	9.4172	9.4052	9.3932	9.3811	9.3681	9.3561	9.3441	9.3331	9.322	9.311	9.301	9.29	9.2799	9.2709	9.2619	9.2529	9.2438	9.2358	9.2278	9.2197
10		9.4173	9.3993	9.3813	9.3633	9.3453	9.3283	9.3103	9.2933	9.2763	9.2593	9.2423	9.2253	9.2083	9.1913	9.1753	9.1583	9.1423	9.1263	9.1103	9.0943	9.0803	9.0673	9.0543	9.0422	9.0302	9.0192	9.0082	8.9982	8.9872	8.9752	8.9632	8.9521	8.9411	8.9301	8.9191	8.9091	8.899	8.89	8.881	8.872	8.8629	8.8549	8.8469	8.8389	8.8318	8.8248	8.8178	8.8117
11		8.8913	8.8773	8.8623	8.8483	8.8333	8.8193	8.8053	8.7913	8.7773	8.7643	8.7503	8.7363	8.7233	8.7103	8.6973	8.6843	8.6713	8.6583	8.6453	8.6333	8.6203	8.6083	8.5963	8.5862	8.5782	8.5682	8.5562	8.5442	8.5332	8.5232	8.5122	8.5031	8.4941	8.4861	8.4771	8.4691	8.461	8.453	8.446	8.438	8.4309	8.4239	8.4169	8.4109	8.4038	8.3978	8.3918	8.3867
12		8.3753	8.3633	8.3513	8.3403	8.3283	8.3163	8.3033	8.2913	8.2793	8.2673	8.2553	8.2433	8.2313	8.2203	8.2093	8.1983	8.1873	8.1763	8.1663	8.1553	8.1453	8.1353	8.1253	8.1162	8.1072	8.0992	8.0912	8.0832	8.0752	8.0672	8.0592	8.0521	8.0451	8.0371	8.0301	8.0221	8.015	8.007	8	7.993	7.9859	7.9799	7.9729	7.9669	7.9608	7.9558	7.9498	7.9447
13		7.8613	7.8503	7.8393	7.8293	7.8193	7.8083	7.7983	7.7883	7.7773	7.7673	7.7573	7.7473	7.7373	7.7273	7.7173	7.7083	7.6983	7.6893	7.6803	7.6713	7.6623	7.6543	7.6453	7.6372	7.6292	7.6212	7.6132	7.6052	7.5982	7.5902	7.5832	7.5761	7.5691	7.5631	7.5561	7.5501	7.543	7.537	7.531	7.526	7.5199	7.5149	7.5089	7.5039	7.4988	7.4948	7.4898	7.4857
14		7.3563	7.3463	7.3373	7.3283	7.3193	7.3093	7.3003	7.2913	7.2823	7.2733	7.2643	7.2553	7.2463	7.2373	7.2283	7.2193	7.2113	7.2023	7.1933	7.1843	7.1773	7.1693	7.1613	7.1532	7.1452	7.1372	7.1302	7.1232	7.1162	7.1092	7.1022	7.0951	7.0891	7.0821	7.0761	7.0701	7.065	7.059	7.053	7.048	7.0429	7.0379	7.0329	7.0279	7.0238	7.0188	7.0148	7.0107
15		6.8603	6.8523	6.8443	6.8363	6.8273	6.8193	6.8103	6.8023	6.7933	6.7853	6.7763	6.7683	6.7593	6.7513	6.7433	6.7343	6.7263	6.7173	6.7093	6.7013	6.6923	6.6843	6.6763	6.6682	6.6612	6.6542	6.6462	6.6392	6.6332	6.6262	6.6192	6.6131	6.6071	6.6011	6.5951	6.5891	6.584	6.578	6.573	6.568	6.5629	6.5589	6.5539	6.5499	6.5458	6.5418	6.5378	6.5337
16		6.3623	6.3543	6.3463	6.3383	6.3303	6.3223	6.3143	6.3073	6.2993	6.2913	6.2833	6.2753	6.2673	6.2593	6.2513	6.2443	6.2363	6.2283	6.2203	6.2123	6.2053	6.1973	6.1893	6.1812	6.1742	6.1672	6.1602	6.1532	6.1472	6.1412	6.1342	6.1281	6.1221	6.1171	6.1111	6.1061	6.101	6.096	6.091	6.086	6.0809	6.0769	6.0729	6.0689	6.0648	6.0608	6.0568	6.0527
17		5.8603	5.8533	5.8453	5.8383	5.8303	5.8233	5.8153	5.8083	5.8003	5.7933	5.7863	5.7783	5.7713	5.7643	5.7573	5.7493	5.7423	5.7353	5.7273	5.7203	5.7133	5.7063	5.6993	5.6912	5.6842	5.6772	5.6712	5.6642	5.6582	5.6522	5.6452	5.6391	5.6331	5.6271	5.6211	5.6161	5.61	5.6045	5.5993	5.5941	5.589	5.5841	5.5793	5.5747	5.5702	5.5658	5.5616	5.5575
18		5.3741	5.3662	5.3584	5.3505	5.3427	5.3349	5.3272	5.3195	5.3118	5.3041	5.2965	5.2889	5.2813	5.2738	5.2663	5.2588	5.2514	5.2438	5.2363	5.2286	5.2209	5.2131	5.2053	5.1973	5.1893	5.1813	5.1731	5.165	5.157	5.1493	5.1419	5.1346	5.1276	5.1209	5.1144	5.1081	5.102	5.0962	5.0907	5.0854	5.0802	5.0754	5.0708	5.0665	5.0623	5.0585	5.0541	5.0498
19		4.9021	4.894	4.8863	4.8789	4.8714	4.8635	4.8554	4.8473	4.8391	4.8308	4.8225	4.8141	4.8056	4.7971	4.7885	4.7799	4.7712	4.7624	4.7536	4.7447	4.7357	4.7267	4.7176	4.7083	4.6991	4.6899	4.6805	4.6708	4.661	4.6514	4.642	4.6328	4.6239	4.6153	4.6069	4.5987	4.5907	4.583	4.5756	4.5684	4.5613	4.5546	4.5481	4.5419	4.5358	4.53	4.5245	4.5191
20		4.4463	4.4378	4.4292	4.4204	4.4116	4.4026	4.3936	4.3844	4.3752	4.3658	4.3564	4.3468	4.3372	4.3274	4.3176	4.3077	4.2978	4.2877	4.2777	4.2675	4.2573	4.247	4.2367	4.2262	4.2157	4.2052	4.1946	4.184	4.1726	4.1611	4.1499	4.1387	4.1279	4.1174	4.1071	4.097	4.0871	4.0775	4.0681	4.059	4.0501	4.0414	4.033	4.0249	4.0169	4.0092	4.0018	3.9945
21		4.0025	3.9926	3.9826	3.9725	3.9624	3.9521	3.9417	3.9312	3.9206	3.91	3.8992	3.8883	3.8773	3.8662	3.855	3.8437	3.8323	3.8209	3.8093	3.7976	3.7858	3.7742	3.7626	3.7508	3.7391	3.7274	3.7155	3.7036	3.6917	3.6785	3.6653	3.6523	3.6396	3.6271	3.6149	3.6029	3.5911	3.5796	3.5683	3.5573	3.5464	3.5359	3.5256	3.5155	3.5056	3.496	3.4865	3.4771
22		3.5692	3.558	3.5467	3.5353	3.5238	3.5122	3.5005	3.4886	3.4767	3.4647	3.4526	3.4404	3.4281	3.4156	3.4031	3.3905	3.3778	3.3649	3.352	3.339	3.3258	3.3126	3.2993	3.2857	3.2722	3.2586	3.2448	3.231	3.2171	3.2035	3.1884	3.1731	3.1578	3.1429	3.1282	3.1137	3.0994	3.0855	3.0718	3.0584	3.0451	3.0321	3.0195	3.0071	2.9948	2.9829	2.9713	2.9648
23		3.1601	3.1473	3.1344	3.1212	3.1079	3.0944	3.0807	3.0668	3.0528	3.0386	3.0242	3.0096	2.9948	2.9799	2.9648	2.9495	2.934	2.9196	2.9054	2.891	2.8766	2.862	2.8473	2.8324	2.8176	2.8026	2.7875	2.771	2.7528	2.7343	2.7156	2.696	2.6767	2.6577	2.6388	2.6205	2.6041	2.5881	2.5726	2.5579	2.5427	2.5271	2.511	2.4945	2.4775	2.4601	2.4422	2.4238
24		2.7766	2.763	2.7491	2.735	2.7208	2.7063	2.6917	2.6769	2.6619	2.6468	2.6315	2.616	2.6003	2.5844	2.5684	2.5522	2.5359	2.5193	2.5026	2.4857	2.4686	2.4514	2.4339	2.4162	2.3985	2.3809	2.3632	2.3452	2.327	2.3085	2.2852	2.2554	2.2255	2.1953	2.175	2.1554	2.1334	2.1095	2.0833	2.055	2.0245	1.9918	1.9587	1.926	1.8925	1.8586	1.8241	1.7888
25		2.4186	2.4043	2.3899	2.3752	2.3604	2.3454	2.3303	2.3149	2.2994	2.2837	2.2679	2.2518	2.2356	2.2192	2.2027	2.1859	2.169	2.1519	2.1347	2.1172	2.0996	2.0818	2.0639	2.0458	2.0211	1.995	1.9686	1.942	1.9157	1.8891	1.8623	1.8351	1.8078	1.7802	1.7523	1.7241	1.6956	1.6645	1.631	1.6	1.5784	1.5548	1.529	1.501	1.4708	1.4384	1.4039	1.3671
26		2.1011	2.0863	2.0713	2.0561	2.0408	2.0253	2.0096	1.9937	1.9776	1.9614	1.945	1.9282	1.9112	1.8939	1.8765	1.8588	1.841	1.8229	1.8047	1.7846	1.7622	1.7394	1.7165	1.6931	1.6696	1.6458	1.6218	1.5974	1.5728	1.548	1.5229	1.4974	1.4717	1.4458	1.4196	1.3932	1.3664	1.3394	1.3117	1.2812	1.2501	1.2185	1.1864	1.1538	1.1206	1.0869	1.0547	1.0269
27		1.8255	1.8103	1.7949	1.7793	1.7634	1.7474	1.7312	1.7148	1.6982	1.6814	1.6645	1.6473	1.6299	1.6123	1.5945	1.576	1.5564	1.5364	1.5162	1.4957	1.4749	1.4539	1.4326	1.411	1.3891	1.3671	1.3447	1.3221	1.2992	1.276	1.2526	1.2288	1.2049	1.1807	1.1562	1.1314	1.1063	1.081	1.0555	1.0296	1.0024	0.9743	0.9458	0.9167	0.8869	0.8568	0.8261	0.7948
28		1.5934	1.5791	1.5646	1.5499	1.535	1.5199	1.5043	1.4875	1.4706	1.4535	1.4361	1.4188	1.4019	1.3847	1.3672	1.3495	1.3315	1.3133	1.2947	1.2759	1.2569	1.2375	1.218	1.198	1.1779	1.1575	1.1368	1.1159	1.0947	1.0733	1.0515	1.0294	1.0072	0.9847	0.9619	0.9388	0.9154	0.8918	0.8679	0.8438	0.8193	0.7947	0.7696	0.744	0.7178	0.6912	0.664	0.6362
29		1.3872	1.3744	1.3614	1.3484	1.3352	1.3218	1.3084	1.2948	1.2811	1.2673	1.2533	1.2392	1.2248	1.21	1.1949	1.1795	1.1638	1.1479	1.1316	1.1151	1.0983	1.0812	1.0639	1.0462	1.0283	1.0101	0.9916	0.9728	0.9538	0.9345	0.9149	0.8949	0.8748	0.8544	0.8337	0.8127	0.7913	0.7697	0.7479	0.7258	0.7033	0.6807	0.6598	0.6394	0.6191	0.5989	0.5782	0.5568
30		1.2124	1.2009	1.1893	1.1776	1.1658	1.1538	1.1417	1.1295	1.1171	1.1046	1.092	1.0793	1.0664	1.0534	1.0406	1.0278	1.0147	1.0014	0.9878	0.9739	0.9597	0.9452	0.9305	0.9154	0.9	0.8845	0.8686	0.8525	0.836	0.8193	0.8023	0.785	0.7674	0.7496	0.7315	0.7131	0.6944	0.6754	0.6562	0.6367	0.6168	0.5982	0.5803	0.5624	0.5445	0.5269	0.5094	0.4919
31		1.0619	1.0515	1.0409	1.0303	1.0195	1.0086	0.9976	0.9864	0.9751	0.9637	0.9522	0.9406	0.9288	0.9169	0.9049	0.8928	0.8815	0.8707	0.8597	0.8484	0.8368	0.825	0.8128	0.8003	0.7876	0.7746	0.7614	0.7479	0.734	0.7199	0.7056	0.6908	0.6759	0.6606	0.6452	0.6294	0.6132	0.5969	0.5803	0.5634	0.5471	0.5315	0.516	0.5006	0.4853	0.4702	0.4551	0.4401
32		0.937	0.9276	0.9182	0.9086	0.8988	0.889	0.879	0.8689	0.8587	0.8484	0.8379	0.8273	0.8166	0.8057	0.7948	0.7837	0.7725	0.7612	0.7497	0.7386	0.7295	0.7202	0.7106	0.7007	0.6906	0.6803	0.6697	0.6589	0.6478	0.6363	0.6246	0.6124	0.6001	0.5875	0.5746	0.5614	0.5479	0.5341	0.5201	0.5064	0.4931	0.48	0.467	0.4542	0.4413	0.4287	0.4162	0.4037
33		0.8316	0.8238	0.816	0.8081	0.8002	0.7921	0.7841	0.7759	0.7678	0.7586	0.7492	0.7397	0.73	0.7202	0.7103	0.7003	0.6901	0.6799	0.6695	0.6589	0.6483	0.6375	0.6266	0.618	0.6103	0.6023	0.5941	0.5856	0.5768	0.5678	0.5585	0.5489	0.5391	0.5291	0.5188	0.5083	0.4973	0.4864	0.4755	0.4648	0.4541	0.4435	0.4331	0.4229	0.4126	0.4025	0.3926	0.3826
34		0.7401	0.7333	0.7265	0.7195	0.7125	0.7055	0.6984	0.6912	0.684	0.6767	0.6694	0.662	0.6545	0.647	0.6395	0.6318	0.6241	0.6164	0.6086	0.6007	0.5928	0.5848	0.5762	0.5662	0.5561	0.5459	0.5368	0.5306	0.5242	0.5175	0.5097	0.5006	0.4918	0.4831	0.4745	0.466	0.4575	0.4492	0.4411	0.433	0.425	0.4172	0.4095	0.4017	0.3939	0.3863	0.3788	0.3711
35		0.6644	0.6586	0.6528	0.6469	0.641	0.6349	0.6288	0.6226	0.6163	0.61	0.6036	0.5971	0.5906	0.5841	0.5774	0.5707	0.564	0.5572	0.5503	0.5434	0.5364	0.5294	0.5223	0.515	0.5078	0.5005	0.4932	0.4858	0.4785	0.4713	0.4642	0.4571	0.4501	0.4432	0.4364	0.4297	0.4229	0.4164	0.4099	0.4035	0.397	0.3907	0.3846	0.3789	0.3732	0.3676	0.362	0.3564
36		0.5993	0.5942	0.589	0.5838	0.5786	0.5733	0.568	0.5626	0.5571	0.5517	0.5462	0.5406	0.535	0.5293	0.5236	0.5179	0.512	0.506	0.4999	0.4938	0.4876	0.4813	0.475	0.4686	0.4622	0.4559	0.4497	0.4435	0.4375	0.4315	0.4262	0.4211	0.4161	0.4112	0.4062	0.4014	0.3964	0.3915	0.3867	0.382	0.3771	0.3724	0.3677	0.363	0.3583	0.3537	0.3491	0.3445
37		0.5405	0.5361	0.5315	0.527	0.5224	0.5177	0.513	0.5083	0.5035	0.4987	0.4938	0.4888	0.4839	0.4789	0.4738	0.4687	0.4635	0.4583	0.4533	0.4484	0.4434	0.4385	0.4347	0.4308	0.427	0.4233	0.4188	0.4143	0.4099	0.4054	0.401	0.3965	0.3922	0.3879	0.3836	0.3793	0.375	0.3708	0.3666	0.3625	0.3583	0.3542	0.3501	0.3461	0.342	0.338	0.3341	0.3301
38		0.488	0.4841	0.4802	0.4763	0.4724	0.4683	0.4643	0.4602	0.4561	0.452	0.4479	0.4438	0.4396	0.4355	0.4313	0.4271	0.4229	0.4187	0.4144	0.4105	0.4071	0.4038	0.4005	0.3971	0.3937	0.3904	0.3871	0.3838	0.3805	0.3772	0.3739	0.3705	0.3672	0.3635	0.3599	0.3563	0.3526	0.349	0.3455	0.3419	0.3384	0.3349	0.3315	0.3281	0.3246	0.3213	0.318	0.3146
39		0.4411	0.4378	0.4345	0.4312	0.4278	0.4245	0.4211	0.4177	0.4143	0.4108	0.4074	0.4039	0.4005	0.397	0.3934	0.3899	0.3864	0.3832	0.3804	0.3775	0.3746	0.3718	0.3689	0.3659	0.3631	0.3602	0.3574	0.3545	0.3517	0.3488	0.346	0.3431	0.3402	0.3374	0.3346	0.3317	0.3288	0.326	0.3232	0.3204	0.3174	0.3146	0.3118	0.309	0.3062	0.3035	0.3008	0.2981
40		0.3976	0.395	0.3923	0.3897	0.387	0.3843	0.3816	0.3788	0.3761	0.3733	0.3705	0.3677	0.3649	0.3621	0.3592	0.3568	0.3544	0.3519	0.3495	0.3471	0.3447	0.3423	0.3399	0.3374	0.335	0.3326	0.3303	0.3279	0.3255	0.3231	0.3207	0.3182	0.3159	0.3135	0.3111	0.3088	0.3063	0.3039	0.3016	0.2992	0.2968	0.2944	0.2921	0.2897	0.2873	0.2849	0.2826	0.2805
41		0.363	0.3605	0.358	0.3555	0.353	0.3505	0.348	0.3455	0.343	0.3405	0.338	0.3356	0.3334	0.3312	0.3291	0.3269	0.3248	0.3227	0.3206	0.3185	0.3165	0.3144	0.3124	0.3103	0.3084	0.3064	0.3045	0.3025	0.3007	0.2988	0.2969	0.295	0.2932	0.2914	0.2896	0.2878	0.286	0.2843	0.2826	0.2807	0.2787	0.2768	0.2749	0.2731	0.2711	0.2692	0.2673	0.2653
42		0.3302	0.3279	0.3257	0.3234	0.3212	0.3189	0.3166	0.3145	0.3124	0.3104	0.3083	0.3063	0.3043	0.3023	0.3003	0.2984	0.2965	0.2946	0.2927	0.2908	0.289	0.2871	0.2853	0.2834	0.2817	0.2799	0.2782	0.2765	0.2748	0.2731	0.2714	0.2697	0.2681	0.2665	0.2649	0.2634	0.2617	0.2602	0.2587	0.2573	0.2557	0.2543	0.2528	0.2514	0.25	0.2486	0.2473	0.2458
43		0.2993	0.2973	0.2953	0.2933	0.2913	0.2894	0.2875	0.2856	0.2837	0.2818	0.28	0.2782	0.2764	0.2746	0.2728	0.2711	0.2694	0.2677	0.266	0.2643	0.2627	0.2611	0.2595	0.2578	0.2562	0.2547	0.2531	0.2516	0.2501	0.2487	0.2472	0.2457	0.2443	0.2429	0.2415	0.2402	0.2387	0.2374	0.2361	0.2349	0.2335	0.2323	0.2311	0.2299	0.2286	0.2275	0.2263	0.2251
44		0.2702	0.2683	0.2666	0.2648	0.263	0.2613	0.2596	0.2579	0.2562	0.2546	0.2529	0.2513	0.2497	0.2481	0.2466	0.2451	0.2435	0.242	0.2406	0.2391	0.2377	0.2362	0.2348	0.2334	0.232	0.2307	0.2293	0.228	0.2267	0.2255	0.2242	0.2229	0.2217	0.2205	0.2194	0.2182	0.217	0.216	0.2149	0.2139	0.2128	0.2118	0.2108	0.2098	0.2088	0.2079	0.207	0.206
45		0.2423	0.2407	0.2391	0.2375	0.236	0.2345	0.2329	0.2315	0.23	0.2285	0.2271	0.2257	0.2243	0.2229	0.2216	0.2202	0.2189	0.2176	0.2164	0.2151	0.2139	0.2127	0.2115	0.2102	0.209	0.2079	0.2068	0.2058	0.2048	0.2038	0.2028	0.2017	0.2007	0.1998	0.1989	0.198	0.197	0.1962	0.1953	0.1945	0.1936	0.1928	0.192	0.1913	0.1905	0.1898	0.1891	0.1883
46		0.2157	0.2143	0.2129	0.2115	0.2102	0.2089	0.2075	0.2063	0.205	0.2038	0.2025	0.2013	0.2001	0.199	0.1978	0.1967	0.1956	0.1946	0.1936	0.1926	0.1917	0.1907	0.1898	0.1888	0.1879	0.187	0.1862	0.1853	0.1845	0.1837	0.1829	0.1821	0.1813	0.1806	0.1799	0.1792	0.1785	0.1778	0.1772	0.1766	0.1759	0.1753	0.1748	0.1743	0.1736	0.1732	0.1727	0.1721
47		0.1903	0.1891	0.1879	0.1868	0.1856	0.1845	0.1834	0.1824	0.1814	0.1805	0.1795	0.1786	0.1777	0.1768	0.176	0.1751	0.1743	0.1735	0.1727	0.1719	0.1712	0.1704	0.1697	0.1689	0.1683	0.1676	0.167	0.1664	0.1658	0.1652	0.1646	0.164	0.1634	0.1629	0.1625	0.162	0.1614	0.161	0.1606	0.1602	0.1597	0.1594	0.159	0.1587	0.1583	0.158	0.1578	0.1574
48		0.1665	0.1656	0.1647	0.1639	0.163	0.1622	0.1614	0.1606	0.1599	0.1591	0.1584	0.1577	0.157	0.1563	0.1557	0.1551	0.1545	0.1539	0.1533	0.1527	0.1522	0.1517	0.1512	0.1506	0.1501	0.1497	0.1493	0.1489	0.1485	0.1481	0.1478	0.1473	0.147	0.1467	0.1465	0.1462	0.1459	0.1457	0.1455	0.1453	0.145	0.1449	0.1448	0.1447	0.1445	0.1444	0.1443	0.1441
49		0.1447	0.144	0.1434	0.1427	0.1421	0.1415	0.1409	0.1404	0.1398	0.1393	0.1388	0.1383	0.1378	0.1374	0.1369	0.1365	0.1361	0.1357	0.1354	0.135	0.1347	0.1344	0.1341	0.1338	0.1335	0.1333	0.1331	0.1329	0.1327	0.1326	0.1324	0.1322	0.1321	0.132	0.132	0.1319	0.1318	0.1317	0.1316	0.1316	0.1314	0.1313	0.1313	0.1312	0.131	0.131	0.1309	0.1307
50		0.1244	0.124	0.1235	0.1231	0.1227	0.1223	0.1219	0.1216	0.1212	0.1209	0.1206	0.1204	0.1201	0.1199	0.1196	0.1194	0.1193	0.1191	0.1189	0.1188	0.1187	0.1186	0.1186	0.1184	0.1184	0.1184	0.1184	0.1184	0.1183	0.1183	0.1182	0.118	0.118	0.1179	0.1179	0.1178	0.1176	0.1176	0.1175	0.1175	0.1173	0.1172	0.1172	0.1171	0.117	0.1169	0.1168	0.1167
51		0.1057	0.1054	0.1052	0.105	0.1048	0.1046	0.1044	0.1043	0.1042	0.1041	0.104	0.1039	0.1039	0.1039	0.1039	0.1039	0.1039	0.1039	0.104	0.104	0.104	0.1039	0.1039	0.1037	0.1037	0.1036	0.1036	0.1035	0.1034	0.1034	0.1033	0.1032	0.1031	0.1031	0.103	0.103	0.1028	0.1028	0.1027	0.1027	0.1025	0.1025	0.1024	0.1024	0.1022	0.1022	0.1021	0.102
52		0.0884	0.0883	0.0883	0.0883	0.0883	0.0884	0.0884	0.0885	0.0886	0.0887	0.0888	0.0888	0.0887	0.0887	0.0887	0.0886	0.0886	0.0885	0.0885	0.0884	0.0884	0.0883	0.0883	0.0881	0.0881	0.0881	0.088	0.088	0.0879	0.0879	0.0878	0.0877	0.0876	0.0876	0.0876	0.0875	0.0874	0.0873	0.0873	0.0873	0.0871	0.0871	0.087	0.087	0.0868	0.0868	0.0868	0.0866
53		0.0726	0.0727	0.0728	0.0728	0.0727	0.0727	0.0726	0.0726	0.0726	0.0725	0.0725	0.0725	0.0724	0.0724	0.0723	0.0723	0.0723	0.0722	0.0722	0.0722	0.0721	0.0721	0.0721	0.0719	0.0719	0.0719	0.0718	0.0718	0.0717	0.0717	0.0717	0.0715	0.0715	0.0715	0.0714	0.0714	0.0713	0.0712	0.0712	0.0712	0.071	0.071	0.071	0.0709	0.0708	0.0708	0.0708	0.0706
54		0.0557	0.0557	0.0557	0.0556	0.0556	0.0556	0.0556	0.0555	0.0555	0.0555	0.0555	0.0555	0.0554	0.0554	0.0554	0.0554	0.0553	0.0553	0.0553	0.0553	0.0552	0.0552	0.0552	0.0551	0.055	0.055	0.055	0.0549	0.0549	0.0549	0.0549	0.0547	0.0547	0.0547	0.0547	0.0547	0.0545	0.0545	0.0545	0.0545	0.0543	0.0543	0.0543	0.0543	0.0541	0.0541	0.0541	0.054
55		0.0378	0.0378	0.0378	0.0378	0.0378	0.0377	0.0377	0.0377	0.0377	0.0377	0.0377	0.0377	0.0376	0.0376	0.0376	0.0376	0.0376	0.0376	0.0376	0.0376	0.0376	0.0376	0.0376	0.0375	0.0375	0.0375	0.0375	0.0375	0.0375	0.0374	0.0374	0.0373	0.0373	0.0373	0.0373	0.0372	0.0371	0.0371	0.0371	0.0371	0.037	0.037	0.0369	0.0369	0.0368	0.0368	0.0368	0.0367
56		0.0193	0.0193	0.0192	0.0192	0.0192	0.0192	0.0192	0.0192	0.0192	0.0192	0.0192	0.0192	0.0192	0.0192	0.0191	0.0191	0.0191	0.0191	0.0191	0.0191	0.0191	0.0191	0.0192	0.0191	0.0191	0.0191	0.0191	0.0191	0.0191	0.0191	0.0191	0.019	0.019	0.0191	0.0191	0.0191	0.019	0.019	0.019	0.019	0.019	0.019	0.019	0.0189	0.0188	0.0188	0.0188	0.0187
57		0	0	0	0	0	0	0	0	0	0	0	0	0	0	0	0	0	0	0	0	0	0	0	0	0	0	0	0	0	0	0	0	0	0	0	0	0	0	0	0	0	0	0	0	0	0	0	0
58		-0.0199	-0.0199	-0.0199	-0.0199	-0.0199	-0.0199	-0.0199	-0.0199	-0.0199	-0.0199	-0.0199	-0.0199	-0.0199	-0.0199	-0.0198	-0.0198	-0.0198	-0.0198	-0.0198	-0.0198	-0.0198	-0.0198	-0.0198	-0.0198	-0.0198	-0.0198	-0.0198	-0.0198	-0.0197	-0.0197	-0.0197	-0.0198	-0.0198	-0.0197	-0.0197	-0.0197	-0.0198	-0.0197	-0.0197	-0.0197	-0.0197	-0.0197	-0.0197	-0.0196	-0.0197	-0.0197	-0.0196	-0.0197
59		-0.0399	-0.0399	-0.0399	-0.0399	-0.0399	-0.0399	-0.0399	-0.0399	-0.0399	-0.0399	-0.0399	-0.0399	-0.0399	-0.0399	-0.0398	-0.0398	-0.0398	-0.0398	-0.0398	-0.0398	-0.0398	-0.0398	-0.0398	-0.0399	-0.0399	-0.0399	-0.0398	-0.0398	-0.0398	-0.0398	-0.0398	-0.0399	-0.0399	-0.0399	-0.0398	-0.0398	-0.0399	-0.0399	-0.0399	-0.0399	-0.0399	-0.0399	-0.0399	-0.0399	-0.04	-0.0399	-0.0399	-0.04
60		-0.0606	-0.0606	-0.0606	-0.0606	-0.0606	-0.0606	-0.0606	-0.0605	-0.0605	-0.0605	-0.0605	-0.0605	-0.0605	-0.0604	-0.0604	-0.0604	-0.0604	-0.0604	-0.0603	-0.0603	-0.0603	-0.0603	-0.0602	-0.0603	-0.0603	-0.0603	-0.0603	-0.0602	-0.0602	-0.0602	-0.0601	-0.0602	-0.0602	-0.0602	-0.0601	-0.0601	-0.0602	-0.0601	-0.0601	-0.0601	-0.0601	-0.0601	-0.0601	-0.06	-0.0601	-0.0601	-0.06	-0.0601
61		-0.0778	-0.0778	-0.0778	-0.0778	-0.0778	-0.0777	-0.0777	-0.0777	-0.0777	-0.0777	-0.0777	-0.0777	-0.0777	-0.0776	-0.0776	-0.0776	-0.0776	-0.0776	-0.0776	-0.0775	-0.0775	-0.0775	-0.0775	-0.0776	-0.0775	-0.0775	-0.0775	-0.0775	-0.0774	-0.0774	-0.0774	-0.0775	-0.0774	-0.0774	-0.0774	-0.0774	-0.0774	-0.0774	-0.0774	-0.0773	-0.0774	-0.0774	-0.0774	-0.0773	-0.0774	-0.0774	-0.0773	-0.0774
62		-0.0949	-0.0949	-0.0949	-0.0949	-0.0949	-0.0949	-0.0949	-0.0948	-0.0948	-0.0948	-0.0948	-0.0948	-0.0948	-0.0948	-0.0948	-0.0947	-0.0947	-0.0947	-0.0947	-0.0947	-0.0947	-0.0947	-0.0946	-0.0947	-0.0947	-0.0947	-0.0947	-0.0946	-0.0946	-0.0946	-0.0946	-0.0947	-0.0946	-0.0946	-0.0946	-0.0946	-0.0946	-0.0946	-0.0946	-0.0945	-0.0946	-0.0946	-0.0946	-0.0945	-0.0946	-0.0946	-0.0945	-0.0946
63		-0.1119	-0.1119	-0.1119	-0.1119	-0.1119	-0.1119	-0.1119	-0.1119	-0.1119	-0.1119	-0.1119	-0.1119	-0.1119	-0.1119	-0.1118	-0.1118	-0.1118	-0.1118	-0.1118	-0.1118	-0.1118	-0.1117	-0.1117	-0.1118	-0.1118	-0.1118	-0.1118	-0.1117	-0.1117	-0.1117	-0.1117	-0.1118	-0.1118	-0.1117	-0.1117	-0.1117	-0.1118	-0.1117	-0.1117	-0.1117	-0.1118	-0.1117	-0.1117	-0.1117	-0.1118	-0.1117	-0.1117	-0.1118
64		-0.1289	-0.1289	-0.1289	-0.1289	-0.1289	-0.1289	-0.1289	-0.1289	-0.1289	-0.1289	-0.1289	-0.1289	-0.1289	-0.1289	-0.1289	-0.1288	-0.1288	-0.1288	-0.1288	-0.1288	-0.1288	-0.1288	-0.1288	-0.1289	-0.1288	-0.1288	-0.1288	-0.1288	-0.1288	-0.1288	-0.1287	-0.1288	-0.1288	-0.1288	-0.1288	-0.1288	-0.1288	-0.1288	-0.1288	-0.1288	-0.1288	-0.1288	-0.1288	-0.1288	-0.1289	-0.1288	-0.1288	-0.1289
65		-0.1459	-0.1459	-0.1458	-0.1458	-0.1458	-0.1458	-0.1458	-0.1458	-0.1458	-0.1458	-0.1458	-0.1458	-0.1458	-0.1458	-0.1458	-0.1458	-0.1458	-0.1458	-0.1458	-0.1458	-0.1458	-0.1458	-0.1457	-0.1458	-0.1458	-0.1458	-0.1458	-0.1458	-0.1458	-0.1458	-0.1457	-0.1458	-0.1458	-0.1458	-0.1458	-0.1458	-0.1458	-0.1458	-0.1458	-0.1458	-0.1459	-0.1458	-0.1458	-0.1458	-0.1459	-0.1459	-0.1458	-0.1459
66		-0.1635	-0.1634	-0.1633	-0.1633	-0.1632	-0.1631	-0.1631	-0.163	-0.163	-0.1629	-0.1628	-0.1628	-0.1627	-0.1627	-0.1627	-0.1627	-0.1627	-0.1627	-0.1627	-0.1627	-0.1627	-0.1627	-0.1626	-0.1627	-0.1627	-0.1627	-0.1627	-0.1627	-0.1627	-0.1627	-0.1627	-0.1628	-0.1627	-0.1627	-0.1627	-0.1627	-0.1628	-0.1628	-0.1628	-0.1627	-0.1628	-0.1628	-0.1628	-0.1628	-0.1628	-0.1628	-0.1628	-0.1629
67		-0.1809	-0.1809	-0.1808	-0.1807	-0.1807	-0.1806	-0.1805	-0.1805	-0.1804	-0.1803	-0.1803	-0.1802	-0.1802	-0.1801	-0.18	-0.18	-0.1799	-0.1798	-0.1798	-0.1797	-0.1797	-0.1796	-0.1795	-0.1796	-0.1796	-0.1796	-0.1796	-0.1796	-0.1796	-0.1795	-0.1795	-0.1796	-0.1796	-0.1796	-0.1796	-0.1796	-0.1797	-0.1797	-0.1796	-0.1796	-0.1797	-0.1797	-0.1797	-0.1797	-0.1797	-0.1797	-0.1797	-0.1798
68		-0.1983	-0.1982	-0.1982	-0.1981	-0.198	-0.198	-0.1979	-0.1978	-0.1978	-0.1977	-0.1976	-0.1976	-0.1975	-0.1975	-0.1974	-0.1973	-0.1973	-0.1972	-0.1971	-0.1971	-0.197	-0.197	-0.1969	-0.1969	-0.1969	-0.1968	-0.1968	-0.1967	-0.1966	-0.1966	-0.1965	-0.1966	-0.1965	-0.1964	-0.1964	-0.1964	-0.1965	-0.1965	-0.1965	-0.1964	-0.1965	-0.1965	-0.1965	-0.1965	-0.1966	-0.1966	-0.1966	-0.1966
69		-0.2156	-0.2155	-0.2155	-0.2154	-0.2153	-0.2153	-0.2152	-0.2151	-0.2151	-0.215	-0.2149	-0.2149	-0.2148	-0.2147	-0.2147	-0.2146	-0.2145	-0.2145	-0.2144	-0.2144	-0.2143	-0.2142	-0.2142	-0.2142	-0.2141	-0.2141	-0.214	-0.214	-0.2139	-0.2138	-0.2138	-0.2138	-0.2138	-0.2137	-0.2136	-0.2136	-0.2136	-0.2136	-0.2135	-0.2135	-0.2135	-0.2134	-0.2134	-0.2133	-0.2134	-0.2133	-0.2133	-0.2134
70		-0.2328	-0.2327	-0.2326	-0.2326	-0.2325	-0.2324	-0.2324	-0.2323	-0.2322	-0.2322	-0.2321	-0.232	-0.232	-0.2319	-0.2319	-0.2318	-0.2317	-0.2317	-0.2316	-0.2315	-0.2315	-0.2314	-0.2313	-0.2314	-0.2313	-0.2313	-0.2312	-0.2311	-0.2311	-0.231	-0.231	-0.231	-0.2309	-0.2309	-0.2308	-0.2308	-0.2308	-0.2307	-0.2307	-0.2306	-0.2307	-0.2306	-0.2306	-0.2305	-0.2305	-0.2305	-0.2304	-0.2305
71		-0.2499	-0.2498	-0.2497	-0.2497	-0.2496	-0.2495	-0.2495	-0.2494	-0.2493	-0.2493	-0.2492	-0.2491	-0.2491	-0.249	-0.249	-0.2489	-0.2488	-0.2488	-0.2487	-0.2486	-0.2486	-0.2485	-0.2484	-0.2485	-0.2484	-0.2484	-0.2483	-0.2482	-0.2482	-0.2481	-0.248	-0.2481	-0.248	-0.248	-0.2479	-0.2478	-0.2479	-0.2478	-0.2478	-0.2477	-0.2477	-0.2477	-0.2476	-0.2476	-0.2476	-0.2476	-0.2475	-0.2475
72		-0.267	-0.2669	-0.2668	-0.2667	-0.2666	-0.2666	-0.2665	-0.2664	-0.2664	-0.2663	-0.2662	-0.2662	-0.2661	-0.266	-0.266	-0.2659	-0.2658	-0.2658	-0.2657	-0.2656	-0.2656	-0.2655	-0.2654	-0.2655	-0.2654	-0.2654	-0.2653	-0.2652	-0.2652	-0.2651	-0.265	-0.2651	-0.265	-0.265	-0.2649	-0.2648	-0.2649	-0.2648	-0.2648	-0.2647	-0.2647	-0.2647	-0.2646	-0.2646	-0.2646	-0.2646	-0.2645	-0.2645
73		-0.284	-0.2839	-0.2839	-0.2838	-0.2837	-0.2836	-0.2835	-0.2835	-0.2834	-0.2833	-0.2832	-0.2832	-0.2831	-0.283	-0.2829	-0.2829	-0.2828	-0.2827	-0.2826	-0.2826	-0.2825	-0.2824	-0.2824	-0.2824	-0.2823	-0.2823	-0.2822	-0.2821	-0.2821	-0.282	-0.282	-0.282	-0.2819	-0.2819	-0.2818	-0.2818	-0.2818	-0.2817	-0.2817	-0.2816	-0.2817	-0.2816	-0.2815	-0.2815	-0.2815	-0.2815	-0.2814	-0.2814
74		-0.301	-0.3009	-0.3008	-0.3007	-0.3006	-0.3006	-0.3005	-0.3004	-0.3003	-0.3003	-0.3002	-0.3001	-0.3	-0.3	-0.2999	-0.2998	-0.2997	-0.2996	-0.2996	-0.2995	-0.2994	-0.2994	-0.2993	-0.2993	-0.2992	-0.2992	-0.2991	-0.299	-0.2989	-0.2989	-0.2988	-0.2988	-0.2988	-0.2987	-0.2986	-0.2986	-0.2986	-0.2986	-0.2985	-0.2984	-0.2985	-0.2984	-0.2984	-0.2983	-0.2983	-0.2983	-0.2982	-0.2983
75		-0.3178	-0.3177	-0.3177	-0.3176	-0.3175	-0.3174	-0.3173	-0.3173	-0.3172	-0.3171	-0.317	-0.3169	-0.3169	-0.3168	-0.3167	-0.3166	-0.3166	-0.3165	-0.3164	-0.3163	-0.3163	-0.3162	-0.3161	-0.3162	-0.3161	-0.316	-0.3159	-0.3159	-0.3158	-0.3157	-0.3156	-0.3157	-0.3156	-0.3155	-0.3155	-0.3154	-0.3154	-0.3154	-0.3153	-0.3152	-0.3153	-0.3152	-0.3151	-0.315	-0.3151	-0.315	-0.3149	-0.315
76		-0.3346	-0.3345	-0.3344	-0.3343	-0.3342	-0.3342	-0.3341	-0.334	-0.3339	-0.3338	-0.3338	-0.3337	-0.3336	-0.3335	-0.3335	-0.3334	-0.3333	-0.3332	-0.3332	-0.3331	-0.333	-0.3329	-0.3329	-0.3329	-0.3328	-0.3327	-0.3327	-0.3326	-0.3325	-0.3325	-0.3324	-0.3324	-0.3323	-0.3323	-0.3322	-0.3321	-0.3322	-0.3321	-0.332	-0.332	-0.332	-0.3319	-0.3318	-0.3318	-0.3318	-0.3317	-0.3317	-0.3317
77		-0.3512	-0.3511	-0.351	-0.351	-0.3509	-0.3508	-0.3507	-0.3506	-0.3506	-0.3505	-0.3504	-0.3503	-0.3503	-0.3502	-0.3501	-0.35	-0.3499	-0.3499	-0.3498	-0.3497	-0.3496	-0.3496	-0.3495	-0.3495	-0.3495	-0.3494	-0.3493	-0.3492	-0.3492	-0.3491	-0.349	-0.349	-0.349	-0.3489	-0.3488	-0.3488	-0.3488	-0.3487	-0.3487	-0.3486	-0.3486	-0.3485	-0.3485	-0.3484	-0.3484	-0.3484	-0.3483	-0.3483
78		-0.3677	-0.3677	-0.3676	-0.3675	-0.3674	-0.3673	-0.3673	-0.3672	-0.3671	-0.367	-0.3669	-0.3669	-0.3668	-0.3667	-0.3666	-0.3666	-0.3665	-0.3664	-0.3663	-0.3663	-0.3662	-0.3661	-0.366	-0.3661	-0.366	-0.3659	-0.3658	-0.3658	-0.3657	-0.3656	-0.3655	-0.3656	-0.3655	-0.3654	-0.3654	-0.3653	-0.3653	-0.3652	-0.3652	-0.3651	-0.3651	-0.3651	-0.365	-0.3649	-0.365	-0.3649	-0.3648	-0.3649
79		-0.3842	-0.3841	-0.384	-0.3839	-0.3838	-0.3838	-0.3837	-0.3836	-0.3835	-0.3835	-0.3834	-0.3833	-0.3832	-0.3831	-0.3831	-0.383	-0.3829	-0.3828	-0.3828	-0.3827	-0.3826	-0.3825	-0.3825	-0.3825	-0.3824	-0.3823	-0.3823	-0.3822	-0.3821	-0.382	-0.382	-0.382	-0.3819	-0.3819	-0.3818	-0.3817	-0.3817	-0.3817	-0.3816	-0.3815	-0.3816	-0.3815	-0.3814	-0.3814	-0.3814	-0.3813	-0.3813	-0.3813
80		-0.4005	-0.4004	-0.4003	-0.4003	-0.4002	-0.4001	-0.4	-0.3999	-0.3999	-0.3998	-0.3997	-0.3996	-0.3995	-0.3995	-0.3994	-0.3993	-0.3992	-0.3992	-0.3991	-0.399	-0.3989	-0.3989	-0.3988	-0.3988	-0.3987	-0.3987	-0.3986	-0.3985	-0.3984	-0.3984	-0.3983	-0.3983	-0.3982	-0.3982	-0.3981	-0.398	-0.3981	-0.398	-0.3979	-0.3978	-0.3979	-0.3978	-0.3977	-0.3977	-0.3977	-0.3976	-0.3976	-0.3976
81		-0.4167	-0.4166	-0.4166	-0.4165	-0.4164	-0.4163	-0.4162	-0.4162	-0.4161	-0.416	-0.4159	-0.4158	-0.4158	-0.4157	-0.4156	-0.4155	-0.4155	-0.4154	-0.4153	-0.4152	-0.4151	-0.4151	-0.415	-0.415	-0.4149	-0.4149	-0.4148	-0.4147	-0.4147	-0.4146	-0.4145	-0.4145	-0.4145	-0.4144	-0.4143	-0.4142	-0.4143	-0.4142	-0.4141	-0.4141	-0.4141	-0.414	-0.414	-0.4139	-0.4139	-0.4138	-0.4138	-0.4138
82		-0.4328	-0.4328	-0.4327	-0.4326	-0.4325	-0.4324	-0.4324	-0.4323	-0.4322	-0.4321	-0.432	-0.432	-0.4319	-0.4318	-0.4317	-0.4316	-0.4316	-0.4315	-0.4314	-0.4313	-0.4313	-0.4312	-0.4311	-0.4311	-0.4311	-0.431	-0.4309	-0.4308	-0.4308	-0.4307	-0.4306	-0.4306	-0.4306	-0.4305	-0.4304	-0.4304	-0.4304	-0.4303	-0.4302	-0.4302	-0.4302	-0.4301	-0.4301	-0.43	-0.43	-0.43	-0.4299	-0.4299
83		-0.4489	-0.4488	-0.4487	-0.4486	-0.4485	-0.4485	-0.4484	-0.4483	-0.4482	-0.4481	-0.4481	-0.448	-0.4479	-0.4478	-0.4477	-0.4477	-0.4476	-0.4475	-0.4474	-0.4474	-0.4473	-0.4472	-0.4471	-0.4471	-0.4471	-0.447	-0.4469	-0.4468	-0.4468	-0.4467	-0.4466	-0.4467	-0.4466	-0.4465	-0.4464	-0.4464	-0.4464	-0.4463	-0.4463	-0.4462	-0.4462	-0.4461	-0.4461	-0.446	-0.446	-0.446	-0.4459	-0.4459
84		-0.4649	-0.4648	-0.4648	-0.4647	-0.4646	-0.4645	-0.4644	-0.4644	-0.4643	-0.4642	-0.4641	-0.464	-0.464	-0.4639	-0.4638	-0.4637	-0.4636	-0.4636	-0.4635	-0.4634	-0.4633	-0.4633	-0.4632	-0.4632	-0.4631	-0.4631	-0.463	-0.4629	-0.4628	-0.4628	-0.4627	-0.4627	-0.4627	-0.4626	-0.4625	-0.4624	-0.4625	-0.4624	-0.4623	-0.4623	-0.4623	-0.4622	-0.4622	-0.4621	-0.4621	-0.4621	-0.462	-0.462
85		-0.481	-0.4809	-0.4808	-0.4807	-0.4806	-0.4806	-0.4805	-0.4804	-0.4803	-0.4802	-0.4802	-0.4801	-0.48	-0.4799	-0.4798	-0.4798	-0.4797	-0.4796	-0.4795	-0.4795	-0.4794	-0.4793	-0.4792	-0.4793	-0.4792	-0.4791	-0.479	-0.479	-0.4789	-0.4788	-0.4788	-0.4788	-0.4787	-0.4786	-0.4786	-0.4785	-0.4785	-0.4785	-0.4784	-0.4783	-0.4783	-0.4783	-0.4782	-0.4781	-0.4782	-0.4781	-0.478	-0.4781
86		-0.4969	-0.4969	-0.4968	-0.4967	-0.4966	-0.4965	-0.4965	-0.4964	-0.4963	-0.4962	-0.4961	-0.4961	-0.496	-0.4959	-0.4958	-0.4958	-0.4957	-0.4956	-0.4955	-0.4955	-0.4954	-0.4953	-0.4952	-0.4953	-0.4952	-0.4951	-0.495	-0.495	-0.4949	-0.4948	-0.4947	-0.4948	-0.4947	-0.4946	-0.4946	-0.4945	-0.4945	-0.4944	-0.4944	-0.4943	-0.4943	-0.4943	-0.4942	-0.4941	-0.4942	-0.4941	-0.494	-0.4941
87		-0.5129	-0.5128	-0.5127	-0.5126	-0.5126	-0.5125	-0.5124	-0.5123	-0.5122	-0.5122	-0.5121	-0.512	-0.5119	-0.5118	-0.5118	-0.5117	-0.5116	-0.5115	-0.5115	-0.5114	-0.5113	-0.5112	-0.5112	-0.5112	-0.5111	-0.511	-0.511	-0.5109	-0.5108	-0.5107	-0.5107	-0.5107	-0.5106	-0.5106	-0.5105	-0.5104	-0.5105	-0.5104	-0.5103	-0.5102	-0.5103	-0.5102	-0.5101	-0.5101	-0.5101	-0.51	-0.51	-0.51
88		-0.5287	-0.5287	-0.5286	-0.5285	-0.5284	-0.5283	-0.5283	-0.5282	-0.5281	-0.528	-0.528	-0.5279	-0.5278	-0.5277	-0.5276	-0.5276	-0.5275	-0.5274	-0.5273	-0.5273	-0.5272	-0.5271	-0.527	-0.5271	-0.527	-0.5269	-0.5268	-0.5268	-0.5267	-0.5266	-0.5266	-0.5266	-0.5265	-0.5264	-0.5264	-0.5263	-0.5263	-0.5263	-0.5262	-0.5261	-0.5262	-0.5261	-0.526	-0.5259	-0.526	-0.5259	-0.5258	-0.5259
89		-0.5446	-0.5445	-0.5444	-0.5443	-0.5442	-0.5442	-0.5441	-0.544	-0.5439	-0.5438	-0.5438	-0.5437	-0.5436	-0.5435	-0.5435	-0.5434	-0.5433	-0.5432	-0.5432	-0.5431	-0.543	-0.5429	-0.5429	-0.5429	-0.5428	-0.5427	-0.5427	-0.5426	-0.5425	-0.5424	-0.5424	-0.5424	-0.5423	-0.5423	-0.5422	-0.5421	-0.5422	-0.5421	-0.542	-0.5419	-0.542	-0.5419	-0.5418	-0.5418	-0.5418	-0.5417	-0.5417	-0.5417
90		-0.5603	-0.5602	-0.5602	-0.5601	-0.56	-0.5599	-0.5598	-0.5598	-0.5597	-0.5596	-0.5595	-0.5595	-0.5594	-0.5593	-0.5592	-0.5591	-0.5591	-0.559	-0.5589	-0.5588	-0.5588	-0.5587	-0.5586	-0.5586	-0.5586	-0.5585	-0.5584	-0.5584	-0.5583	-0.5582	-0.5581	-0.5582	-0.5581	-0.558	-0.558	-0.5579	-0.5579	-0.5578	-0.5578	-0.5577	-0.5577	-0.5577	-0.5576	-0.5575	-0.5576	-0.5575	-0.5574	-0.5575
[truncated: 553 more columns]

## Sheet: Fig2c
	X (um)	-50	-49.8	-49.6	-49.4	-49.2	-49	-48.8	-48.6	-48.4	-48.2	-48	-47.8	-47.6	-47.4	-47.2	-47	-46.8	-46.6	-46.4	-46.2	-46	-45.8	-45.6	-45.4	-45.2	-45	-44.8	-44.6	-44.4	-44.2	-44	-43.8	-43.6	-43.4	-43.2	-43	-42.8	-42.6	-42.4	-42.2	-42	-41.8	-41.6	-41.4	-41.2	-41	-40.8	-40.6
Z (um)	V (mV)
0		-2.22649	-2.07422	-1.92186	-1.76946	-1.61706	-1.46469	-1.32372	-1.18282	-1.04195	-0.901066	-0.760103	-0.630612	-0.501104	-0.371641	-0.242231	-0.112846	0.00511952	0.123156	0.241202	0.359268	0.47733	0.582409	0.68745	0.792461	0.897538	1.00267	1.0933	1.18391	1.27451	1.36511	1.45569	1.5411	1.62649	1.71188	1.79726	1.88265	1.96815	2.05365	2.13914	2.2246	2.31005	2.39761	2.48514	2.57262	2.66013	2.74764	2.8369	2.92618
0.2		-2.21741	-2.06493	-1.9124	-1.75984	-1.60726	-1.45473	-1.31435	-1.17405	-1.03377	-0.893474	-0.753096	-0.624097	-0.495081	-0.366112	-0.237197	-0.108307	0.00913662	0.12665	0.244176	0.361725	0.479276	0.58367	0.688025	0.792369	0.896769	1.0012	1.09224	1.18325	1.27425	1.36525	1.45623	1.54281	1.62936	1.71591	1.80245	1.88901	1.97377	2.05854	2.14332	2.22807	2.31282	2.40007	2.48728	2.57446	2.66165	2.74886	2.83782	2.92679
0.4		-2.20872	-2.05584	-1.90293	-1.74999	-1.59704	-1.44413	-1.30434	-1.16463	-1.02494	-0.885244	-0.745458	-0.616957	-0.488439	-0.359967	-0.231546	-0.103149	0.0137733	0.130766	0.247771	0.364804	0.481843	0.585544	0.689207	0.792865	0.896559	1.00025	1.09137	1.18245	1.27352	1.3646	1.45565	1.54365	1.63162	1.71958	1.80753	1.8955	1.97977	2.06406	2.14836	2.23263	2.31692	2.40354	2.49013	2.57669	2.66327	2.74986	2.83852	2.92718
0.6		-2.19986	-2.04651	-1.89316	-1.73978	-1.5864	-1.43306	-1.29383	-1.15467	-1.01555	-0.876417	-0.737192	-0.609192	-0.481174	-0.3532	-0.225274	-0.0973715	0.0190305	0.135503	0.251988	0.368505	0.485033	0.588032	0.690994	0.793959	0.89694	0.999894	1.09096	1.182	1.27302	1.36405	1.45506	1.54443	1.63379	1.72313	1.81245	1.90179	1.98557	2.06937	2.1532	2.23701	2.32084	2.40698	2.49311	2.57919	2.66531	2.75143	2.83962	2.92782
0.8		-2.19102	-2.03714	-1.88328	-1.72938	-1.57548	-1.42162	-1.28293	-1.14429	-1.0057	-0.867096	-0.728399	-0.60091	-0.473403	-0.345938	-0.218515	-0.0911125	0.0247998	0.140783	0.256777	0.372799	0.488828	0.591117	0.693366	0.795628	0.897888	1.00011	1.09113	1.18213	1.27311	1.3641	1.45507	1.54531	1.63552	1.72574	1.81595	1.90618	1.98985	2.07357	2.15732	2.24105	2.3248	2.41049	2.49617	2.58182	2.66749	2.75318	2.84082	2.92846
1		-2.18213	-2.0289	-1.87568	-1.72243	-1.56918	-1.41596	-1.27651	-1.13713	-0.997795	-0.858449	-0.71901	-0.592032	-0.465037	-0.338082	-0.21116	-0.0842603	0.0311651	0.146662	0.262169	0.377684	0.493205	0.594618	0.695991	0.79738	0.898758	1.0001	1.09168	1.18323	1.27477	1.36632	1.45784	1.54749	1.63713	1.72678	1.81643	1.9061	1.99052	2.075	2.15953	2.24404	2.32856	2.41379	2.499	2.58419	2.66941	2.75464	2.84174	2.92885
1.2		-2.1731	-2.02128	-1.86945	-1.7176	-1.56575	-1.41393	-1.27289	-1.13192	-0.991012	-0.850089	-0.709076	-0.582593	-0.456093	-0.32963	-0.203195	-0.0767801	0.0381583	0.153169	0.268193	0.383206	0.498223	0.598648	0.699034	0.799428	0.899804	1.00016	1.09229	1.18439	1.27649	1.3686	1.46068	1.54975	1.63881	1.7279	1.81699	1.9061	1.99122	2.07641	2.16165	2.24688	2.33211	2.41686	2.50159	2.5863	2.67104	2.75579	2.84238	2.92897
1.4		-2.16391	-2.01306	-1.86219	-1.7113	-1.56041	-1.40955	-1.26724	-1.12499	-0.982816	-0.840628	-0.69835	-0.572396	-0.446425	-0.320487	-0.19457	-0.0686745	0.0457733	0.160296	0.274832	0.38934	0.503849	0.603288	0.702687	0.802088	0.901463	1.00082	1.0934	1.18595	1.2785	1.37106	1.46359	1.55222	1.64084	1.7295	1.81817	1.90686	1.99254	2.07828	2.16409	2.24989	2.33569	2.4199	2.5041	2.58829	2.67251	2.75674	2.84281	2.92889
1.6		-2.15457	-2.00426	-1.85391	-1.70355	-1.55318	-1.40284	-1.2596	-1.11643	-0.973324	-0.830208	-0.687003	-0.56158	-0.43614	-0.310734	-0.185347	-0.0599814	0.0538355	0.167728	0.281637	0.395502	0.509366	0.607961	0.706518	0.805068	0.903587	1.0021	1.09501	1.1879	1.28079	1.3737	1.46656	1.5549	1.64322	1.73161	1.82002	1.90845	1.99448	2.08058	2.16676	2.25292	2.33908	2.42275	2.50642	2.59008	2.67377	2.75748	2.84303	2.92858
1.8		-2.14508	-1.99487	-1.84462	-1.69434	-1.54405	-1.3938	-1.24998	-1.10623	-0.962537	-0.818834	-0.675043	-0.550151	-0.425244	-0.300386	-0.175547	-0.0507334	0.0622822	0.175372	0.288484	0.401562	0.514635	0.612558	0.710443	0.808314	0.90615	1.00398	1.09691	1.1898	1.2827	1.37562	1.46849	1.55679	1.64508	1.73346	1.82188	1.91031	1.99661	2.08299	2.16945	2.25589	2.34232	2.42545	2.50858	2.5917	2.67485	2.75801	2.84304	2.92806
2		-2.13543	-1.98489	-1.83428	-1.68366	-1.53302	-1.38241	-1.23836	-1.09437	-0.950443	-0.806495	-0.662458	-0.53809	-0.41371	-0.289394	-0.165106	-0.0408464	0.0713454	0.183602	0.295887	0.408149	0.520406	0.617665	0.714885	0.812085	0.909259	1.00644	1.09915	1.19183	1.28452	1.37723	1.46988	1.55833	1.64677	1.73529	1.82384	1.91241	1.99891	2.08549	2.17215	2.25878	2.34541	2.42799	2.51056	2.59314	2.67575	2.75837	2.84285	2.92734
2.2		-2.12564	-1.97432	-1.82292	-1.67151	-1.52008	-1.36868	-1.22473	-1.08086	-0.937033	-0.793186	-0.649249	-0.525412	-0.401563	-0.277788	-0.15405	-0.0303457	0.0810173	0.19243	0.303868	0.415296	0.526719	0.623319	0.71988	0.816418	0.912944	1.00948	1.10195	1.1944	1.28685	1.37931	1.47173	1.56024	1.64874	1.73731	1.82592	1.91456	2.00121	2.08794	2.17475	2.26154	2.34831	2.43033	2.51236	2.59439	2.67645	2.75852	2.84246	2.92641
2.4		-2.11022	-1.95869	-1.80707	-1.65544	-1.50379	-1.35217	-1.20873	-1.06536	-0.922028	-0.778671	-0.635226	-0.512119	-0.388999	-0.265963	-0.142974	-0.0200212	0.0906858	0.201429	0.312192	0.422957	0.533717	0.629751	0.725745	0.821716	0.917684	1.01367	1.10576	1.19782	1.28989	1.38198	1.47402	1.56252	1.65101	1.73957	1.82815	1.91677	2.0029	2.08908	2.17534	2.26157	2.34778	2.4299	2.51201	2.59414	2.6763	2.75847	2.84188	2.92529
2.6		-2.0795	-1.93033	-1.78107	-1.63179	-1.4825	-1.33323	-1.19065	-1.04815	-0.90569	-0.763198	-0.620618	-0.49825	-0.375864	-0.253547	-0.131287	-0.00906786	0.10099	0.211071	0.321164	0.43126	0.541351	0.637207	0.733022	0.828813	0.92461	1.02043	1.11172	1.20298	1.29426	1.38557	1.47683	1.56523	1.65361	1.74206	1.83054	1.91905	2.00442	2.08985	2.17534	2.26079	2.34622	2.42861	2.51098	2.59338	2.67581	2.75826	2.84112	2.92399
2.8		-2.04645	-1.89965	-1.75274	-1.60582	-1.45888	-1.31197	-1.17099	-1.03011	-0.88925	-0.748361	-0.607384	-0.485355	-0.363303	-0.241306	-0.119376	0.00251032	0.111909	0.221319	0.330735	0.440155	0.54957	0.645198	0.740787	0.83635	0.931927	1.02753	1.11806	1.20856	1.29908	1.38965	1.48017	1.56836	1.65653	1.74477	1.83302	1.92132	2.00595	2.09062	2.17534	2.26003	2.3447	2.4273	2.50988	2.59249	2.67513	2.75781	2.84013	2.92246
3		-2.01107	-1.86664	-1.7221	-1.57754	-1.43296	-1.28842	-1.14998	-1.01166	-0.873353	-0.735017	-0.596592	-0.474308	-0.351996	-0.229723	-0.107518	0.0146441	0.123376	0.232108	0.34084	0.449577	0.558308	0.653677	0.749005	0.844306	0.939627	1.03498	1.12474	1.21448	1.30424	1.39406	1.48383	1.57173	1.65962	1.74756	1.83551	1.9235	2.00738	2.09129	2.17527	2.2592	2.34312	2.42588	2.50863	2.59141	2.67421	2.75706	2.83883	2.92062
3.2		-1.97337	-1.8313	-1.68913	-1.54693	-1.40472	-1.26253	-1.12667	-0.99092	-0.855199	-0.719449	-0.583612	-0.461357	-0.339071	-0.216812	-0.0946176	0.0275371	0.135569	0.243595	0.351623	0.459677	0.567721	0.662814	0.757866	0.852889	0.947935	1.04301	1.13199	1.22094	1.30992	1.39896	1.48797	1.57548	1.66298	1.75053	1.83811	1.92573	2.00886	2.09202	2.17524	2.25843	2.3416	2.42448	2.50734	2.59023	2.67314	2.7561	2.83733	2.91857
3.4		-1.93334	-1.79365	-1.65386	-1.51404	-1.3742	-1.23438	-1.10109	-0.967904	-0.834739	-0.70155	-0.568278	-0.44638	-0.324455	-0.202561	-0.0807271	0.0410692	0.148388	0.2557	0.36302	0.470387	0.577743	0.672532	0.76728	0.861999	0.956741	1.05151	1.13969	1.22783	1.31602	1.40427	1.49248	1.57954	1.66659	1.7537	1.84082	1.928	2.01039	2.09281	2.17528	2.25773	2.34016	2.42309	2.50601	2.58896	2.67192	2.75493	2.83562	2.91632
3.6		-1.89097	-1.75373	-1.61639	-1.47901	-1.3416	-1.20423	-1.07344	-0.942739	-0.812057	-0.681356	-0.550575	-0.429383	-0.308166	-0.186985	-0.0658604	0.0552292	0.161829	0.268425	0.375038	0.481716	0.58838	0.682838	0.777253	0.871639	0.966048	1.06049	1.14786	1.2352	1.32259	1.41005	1.49746	1.584	1.67052	1.7571	1.8437	1.93035	2.01201	2.09368	2.17542	2.25712	2.33882	2.42176	2.50468	2.58763	2.67058	2.75359	2.83373	2.91388
3.8		-1.84628	-1.71154	-1.57671	-1.44183	-1.30693	-1.17207	-1.04371	-0.915418	-0.787148	-0.658863	-0.530507	-0.410368	-0.290209	-0.170089	-0.0500211	0.0700139	0.175885	0.281763	0.387666	0.493651	0.599619	0.693716	0.787771	0.881794	0.975841	1.06992	1.15649	1.24303	1.32961	1.41628	1.5029	1.58883	1.67474	1.76071	1.84669	1.93273	2.01388	2.09506	2.1763	2.25751	2.33871	2.42126	2.5038	2.58635	2.6689	2.7515	2.8312	2.91091
4		-1.79925	-1.66702	-1.53468	-1.4023	-1.2699	-1.13752	-1.01159	-0.885705	-0.759841	-0.633965	-0.508026	-0.38928	-0.270515	-0.151794	-0.0331212	0.0855214	0.19077	0.296035	0.401331	0.506724	0.612097	0.705699	0.799258	0.892785	0.986338	1.07993	1.1657	1.25144	1.33723	1.42309	1.50891	1.59406	1.6792	1.76437	1.84957	1.93481	2.01559	2.09638	2.17723	2.25806	2.33888	2.42058	2.50226	2.58396	2.66564	2.74739	2.827	2.90663
4.2		-1.75003	-1.62026	-1.49038	-1.36047	-1.23052	-1.10061	-0.977083	-0.853601	-0.730136	-0.606665	-0.483135	-0.366118	-0.249086	-0.1321	-0.0151598	0.101752	0.206656	0.311584	0.416548	0.521624	0.626679	0.719482	0.812243	0.904972	0.997729	1.09053	1.1755	1.26045	1.34543	1.43048	1.51549	1.59967	1.68385	1.76806	1.85228	1.93656	2.01704	2.09754	2.17809	2.25863	2.33915	2.42	2.50083	2.58166	2.66247	2.74336	2.82284	2.90232
4.4		-1.69886	-1.57147	-1.44396	-1.31641	-1.18884	-1.06131	-0.94018	-0.819104	-0.698048	-0.576986	-0.455869	-0.340923	-0.22595	-0.111025	0.00385833	0.118713	0.223252	0.32782	0.43242	0.537117	0.641796	0.733785	0.825733	0.91765	1.0096	1.10159	1.18576	1.26988	1.35405	1.43827	1.52245	1.60569	1.68892	1.77218	1.85545	1.93876	2.01886	2.09898	2.17913	2.25928	2.33941	2.41941	2.49939	2.57937	2.65934	2.73939	2.81867	2.89796
4.6		-1.64534	-1.52032	-1.39518	-1.27	-1.14481	-1.01964	-0.900916	-0.782243	-0.663593	-0.544937	-0.426231	-0.313666	-0.201067	-0.0885138	0.023999	0.136483	0.240585	0.344723	0.448888	0.553137	0.657369	0.748547	0.839683	0.930789	1.02193	1.11312	1.19646	1.27977	1.36311	1.44649	1.52984	1.61213	1.69442	1.77673	1.85905	1.9414	2.02103	2.10068	2.18036	2.26002	2.33967	2.41885	2.49799	2.57713	2.65627	2.73549	2.81452	2.89356
4.8		-1.58946	-1.46681	-1.34404	-1.22124	-1.09842	-0.975631	-0.859293	-0.743015	-0.626761	-0.510501	-0.394193	-0.284011	-0.173786	-0.0636083	0.0465321	0.156643	0.25993	0.363256	0.466605	0.570025	0.673432	0.763792	0.85411	0.944399	1.03472	1.1251	1.20763	1.29011	1.37261	1.45515	1.53766	1.61901	1.70035	1.78171	1.86308	1.94448	2.02356	2.10265	2.18178	2.26088	2.33998	2.41833	2.49665	2.57496	2.65327	2.73166	2.81039	2.88913
5		-1.53123	-1.41094	-1.29054	-1.17011	-1.04966	-0.929239	-0.81528	-0.701386	-0.587518	-0.473644	-0.359716	-0.251803	-0.143834	-0.0359108	0.0719788	0.179839	0.281815	0.383829	0.485861	0.587948	0.690022	0.779552	0.869039	0.958497	1.04799	1.13755	1.21924	1.30089	1.38255	1.46424	1.5459	1.62631	1.70671	1.78712	1.86754	1.94799	2.02643	2.10489	2.18338	2.26185	2.34031	2.41783	2.49533	2.5728	2.65029	2.72785	2.80623	2.88462
5.2		-1.47064	-1.35272	-1.23468	-1.11661	-0.998532	-0.880483	-0.768905	-0.657397	-0.545918	-0.43443	-0.322884	-0.217263	-0.111573	-0.0059282	0.0996875	0.205274	0.305582	0.405929	0.506288	0.606685	0.707071	0.795775	0.884436	0.973068	1.06174	1.15048	1.23133	1.31213	1.39294	1.47377	1.55456	1.63404	1.7135	1.79297	1.87244	1.95194	2.02965	2.1074	2.18517	2.26293	2.34067	2.41737	2.49405	2.5707	2.64737	2.72411	2.80209	2.88009
5.4		-1.40767	-1.29212	-1.17645	-1.06075	-0.945044	-0.829366	-0.720172	-0.61105	-0.501957	-0.392854	-0.283688	-0.180526	-0.0772835	0.0259151	0.129089	0.232234	0.330825	0.429457	0.528097	0.626759	0.725412	0.813132	0.900811	0.988461	1.07615	1.1639	1.2439	1.32384	1.40379	1.48376	1.56368	1.64221	1.72072	1.79925	1.87778	1.95632	2.03324	2.11018	2.18716	2.26412	2.34107	2.41696	2.49281	2.56865	2.64452	2.72044	2.79795	2.87547
5.6		-1.34235	-1.22916	-1.11586	-1.00253	-0.88919	-0.775871	-0.669	-0.562202	-0.455433	-0.348653	-0.241805	-0.141205	-0.0405349	0.0600912	0.160696	0.261272	0.358028	0.454828	0.551635	0.648463	0.745283	0.8318	0.918274	1.00472	1.0912	1.17775	1.25689	1.33597	1.41506	1.49415	1.57321	1.65079	1.72836	1.80594	1.88352	1.96111	2.03716	2.11324	2.18935	2.26544	2.34153	2.4166	2.49165	2.56668	2.64174	2.71685	2.79383	2.87081
5.8		-1.27467	-1.16384	-1.05291	-0.941962	-0.830981	-0.72002	-0.615582	-0.511217	-0.40688	-0.302531	-0.19811	-0.0999433	-0.00171595	0.0964674	0.19463	0.292765	0.387282	0.48185	0.576425	0.671023	0.765613	0.850929	0.936202	1.02145	1.10673	1.19206	1.27033	1.34854	1.42677	1.505	1.58319	1.65984	1.73648	1.81312	1.88976	1.96641	2.04151	2.11664	2.19181	2.26696	2.34209	2.41637	2.49062	2.56485	2.6391	2.7134	2.78981	2.86621
6		-1.20464	-1.09618	-0.987616	-0.879034	-0.770416	-0.661811	-0.559972	-0.458206	-0.35647	-0.254718	-0.152894	-0.0571908	0.038563	0.134273	0.229961	0.325623	0.417717	0.509869	0.602028	0.694211	0.786386	0.870451	0.954473	1.03847	1.12249	1.20657	1.28401	1.36141	1.43881	1.51622	1.59359	1.66932	1.74503	1.82073	1.89643	1.97214	2.04622	2.12033	2.19446	2.26858	2.34269	2.41622	2.48972	2.5632	2.6367	2.71025	2.786	2.86173
6.2		-1.13227	-1.02625	-0.920129	-0.813993	-0.707815	-0.601644	-0.502495	-0.403418	-0.304372	-0.205308	-0.106171	-0.0129603	0.0802916	0.173499	0.266686	0.359847	0.449333	0.538885	0.628444	0.718028	0.807606	0.890339	0.973026	1.05568	1.13838	1.22111	1.29781	1.37446	1.45112	1.52779	1.60442	1.67922	1.754	1.82878	1.90354	1.97832	2.05133	2.12436	2.19742	2.27047	2.3435	2.41652	2.48952	2.56249	2.63548	2.70851	2.7833	2.85805
6.4		-1.05756	-0.954154	-0.850658	-0.747142	-0.643578	-0.540016	-0.443547	-0.34715	-0.250784	-0.154399	-0.0579421	0.0327471	0.123469	0.214147	0.304803	0.395435	0.482131	0.568899	0.655676	0.742478	0.829274	0.910665	0.992008	1.07332	1.15467	1.23605	1.31201	1.38792	1.46385	1.53978	1.61568	1.68956	1.76342	1.83726	1.91109	1.98494	2.05699	2.12907	2.20118	2.27328	2.34536	2.41767	2.48996	2.56222	2.6345	2.70682	2.7806	2.85434
6.6		-0.980503	-0.879898	-0.779194	-0.678465	-0.57768	-0.476893	-0.383098	-0.289376	-0.195684	-0.101976	-0.00820103	0.0799426	0.168111	0.256234	0.344336	0.432414	0.516131	0.599927	0.683732	0.767563	0.851389	0.931432	1.01143	1.09139	1.17138	1.25141	1.32662	1.4018	1.47699	1.5522	1.62737	1.70032	1.77326	1.84618	1.91909	1.99201	2.06311	2.13424	2.2054	2.27655	2.34768	2.4192	2.49069	2.56216	2.63364	2.70516	2.7779	2.8506
6.8		-0.904979	-0.806544	-0.708	-0.609428	-0.510806	-0.412189	-0.321079	-0.230044	-0.139039	-0.0480216	0.0430554	0.128619	0.214207	0.299749	0.385272	0.470772	0.551324	0.631962	0.71261	0.793284	0.873953	0.952643	1.03128	1.10988	1.18852	1.26718	1.34166	1.4161	1.49056	1.56503	1.63947	1.71151	1.78353	1.85553	1.92752	1.99952	2.06967	2.13984	2.21005	2.28024	2.35042	2.42104	2.49164	2.56221	2.63279	2.70341	2.7751	2.84675
7		-0.8368	-0.739358	-0.641804	-0.544219	-0.446589	-0.34897	-0.259949	-0.171002	-0.0820837	0.00684258	0.095824	0.178782	0.261764	0.344701	0.427616	0.510508	0.587709	0.665002	0.742305	0.819634	0.896958	0.974278	1.05154	1.12878	1.20604	1.28333	1.35705	1.43075	1.50446	1.57819	1.65189	1.72303	1.79415	1.86525	1.93634	2.00744	2.07664	2.14587	2.21512	2.28436	2.35358	2.42305	2.49249	2.56192	2.63135	2.70082	2.7716	2.84235
7.2		-0.770193	-0.675283	-0.580261	-0.485208	-0.390115	-0.295037	-0.206464	-0.117965	-0.0294902	0.0589905	0.147524	0.228368	0.309237	0.390061	0.470856	0.551627	0.625291	0.699047	0.772813	0.846604	0.92039	0.996314	1.07219	1.14803	1.22391	1.29981	1.37257	1.4453	1.51805	1.59081	1.66355	1.73404	1.8045	1.87495	1.94539	2.01584	2.08408	2.15235	2.22065	2.28893	2.35719	2.42538	2.49356	2.56171	2.62988	2.69808	2.76795	2.83779
7.4		-0.705177	-0.612798	-0.520309	-0.427788	-0.335233	-0.242699	-0.156474	-0.0703229	0.015807	0.101943	0.188129	0.268794	0.349485	0.430131	0.510741	0.591326	0.662066	0.7329	0.803745	0.874617	0.945483	1.01972	1.09391	1.16808	1.24228	1.3165	1.38831	1.4601	1.53191	1.60373	1.67553	1.74537	1.81519	1.885	1.95479	2.0246	2.09189	2.15921	2.22655	2.29387	2.36118	2.42798	2.49477	2.56154	2.62833	2.69515	2.76413	2.83308
7.6		-0.64171	-0.551872	-0.461924	-0.371946	-0.281935	-0.191945	-0.108101	-0.0243297	0.0594272	0.14319	0.227002	0.304986	0.382997	0.460963	0.538886	0.616784	0.687868	0.759038	0.830219	0.901427	0.972631	1.04475	1.11683	1.18888	1.26097	1.33307	1.40384	1.47458	1.54533	1.6161	1.68685	1.75558	1.82429	1.89299	1.96168	2.03039	2.09683	2.1633	2.2298	2.29627	2.36272	2.42858	2.49443	2.56026	2.62612	2.692	2.76012	2.8282
7.8		-0.579822	-0.492522	-0.405113	-0.317675	-0.230207	-0.142762	-0.0613286	0.0200324	0.101386	0.182749	0.264162	0.339468	0.4148	0.490086	0.565322	0.64053	0.710401	0.780351	0.850313	0.920301	0.990285	1.06183	1.13335	1.20484	1.27637	1.34792	1.41767	1.48739	1.55712	1.62688	1.69661	1.76406	1.83149	1.89891	1.96633	2.03376	2.09965	2.16557	2.23152	2.29744	2.36333	2.4284	2.49345	2.55849	2.62356	2.68866	2.75591	2.82312
8		-0.51948	-0.434718	-0.349851	-0.264956	-0.180036	-0.0951387	-0.0161515	0.0627638	0.141679	0.220608	0.299588	0.372213	0.444865	0.517472	0.590019	0.662535	0.732012	0.801563	0.871123	0.940711	1.0103	1.08075	1.15118	1.22159	1.29204	1.36251	1.43125	1.49995	1.56867	1.63741	1.70613	1.77274	1.83933	1.90592	1.9725	2.03909	2.10404	2.16902	2.23403	2.299	2.36394	2.42818	2.49242	2.55665	2.62091	2.68519	2.75158	2.81792
8.2		-0.460723	-0.378497	-0.29617	-0.213821	-0.131447	-0.0490976	0.027411	0.103848	0.180291	0.256753	0.333267	0.403211	0.473183	0.543109	0.612979	0.682817	0.752205	0.821659	0.891124	0.960615	1.0301	1.09948	1.16884	1.23817	1.30754	1.37694	1.44465	1.51233	1.58002	1.64773	1.71543	1.78129	1.84712	1.91296	1.97879	2.04464	2.10858	2.17256	2.23656	2.30053	2.36446	2.42787	2.49127	2.55467	2.6181	2.68155	2.74707	2.81256
8.4		-0.403537	-0.323846	-0.244062	-0.164258	-0.0844313	-0.00463039	0.0693626	0.143284	0.217218	0.291175	0.365186	0.432442	0.499727	0.566966	0.634165	0.701331	0.770904	0.840537	0.91018	0.97985	1.04951	1.11785	1.18615	1.25444	1.32275	1.3911	1.45778	1.52443	1.59109	1.65778	1.72444	1.78952	1.85458	1.91964	1.98469	2.04977	2.11277	2.17581	2.23887	2.3019	2.36491	2.42748	2.49004	2.5526	2.61518	2.67779	2.74249	2.80715
8.6		-0.347939	-0.270789	-0.193553	-0.116301	-0.0390266	0.0382265	0.109695	0.181092	0.252508	0.323951	0.39545	0.461518	0.527616	0.593668	0.65966	0.725613	0.794171	0.862784	0.931407	1.00006	1.0687	1.13597	1.20321	1.27043	1.33769	1.40497	1.47063	1.53625	1.60189	1.66755	1.73319	1.79746	1.86171	1.92597	1.99022	2.0545	2.11663	2.17881	2.24102	2.30319	2.36534	2.42735	2.48934	2.55133	2.61335	2.67539	2.739	2.80259
8.8		-0.293917	-0.21926	-0.144518	-0.0697606	0.00501856	0.0797819	0.148646	0.217438	0.286252	0.355096	0.423997	0.489233	0.554498	0.61972	0.684855	0.749947	0.817428	0.88496	0.952501	1.02007	1.08762	1.15382	1.22	1.28616	1.35235	1.41857	1.4832	1.54779	1.61241	1.67704	1.74165	1.80509	1.86852	1.93195	1.99538	2.05883	2.12014	2.18149	2.24287	2.30422	2.36555	2.42703	2.4885	2.54996	2.61144	2.67294	2.73546	2.79795
9		-0.241485	-0.169274	-0.0969812	-0.0246728	0.0476565	0.119975	0.186165	0.252283	0.318422	0.384588	0.450812	0.515494	0.580205	0.644874	0.709433	0.773948	0.840358	0.906816	0.973283	1.03977	1.10625	1.17137	1.23648	1.30158	1.36671	1.43187	1.49547	1.55904	1.62263	1.68624	1.74983	1.81242	1.87499	1.93758	2.00016	2.06276	2.12324	2.18377	2.24433	2.30485	2.36536	2.42638	2.48739	2.54838	2.6094	2.67043	2.73184	2.79322
9.2		-0.190635	-0.120903	-0.0510898	0.0187384	0.0885871	0.158428	0.222102	0.285699	0.349316	0.412959	0.47666	0.540898	0.605166	0.669392	0.7335	0.797564	0.862914	0.928309	0.993714	1.05914	1.12455	1.1886	1.25265	1.31669	1.38075	1.44485	1.50743	1.56999	1.63256	1.69515	1.75772	1.81944	1.88115	1.94286	2.00458	2.0663	2.12595	2.18565	2.24538	2.30509	2.36477	2.42534	2.48589	2.54642	2.60698	2.66755	2.72789	2.78821
9.4		-0.141088	-0.0739131	-0.00666309	0.0606003	0.127885	0.195164	0.257214	0.319184	0.381167	0.443173	0.505238	0.568426	0.631642	0.694817	0.757868	0.820876	0.885174	0.949515	1.01387	1.07824	1.14259	1.20558	1.26856	1.33152	1.39452	1.45755	1.51912	1.58066	1.64221	1.70379	1.76535	1.82612	1.88688	1.94764	2.00841	2.06919	2.12807	2.18699	2.24595	2.30489	2.3638	2.42355	2.48328	2.543	2.60273	2.66247	2.72217	2.78183
9.6		-0.0927505	-0.0282357	0.0363474	0.100942	0.165559	0.230173	0.290887	0.351517	0.412151	0.472807	0.533522	0.595653	0.657812	0.719931	0.781921	0.843868	0.907119	0.970413	1.03372	1.09704	1.16034	1.22226	1.28418	1.34608	1.40801	1.46997	1.53052	1.59105	1.65159	1.71215	1.7727	1.83246	1.89221	1.95197	2.01172	2.07149	2.12964	2.18783	2.24606	2.30426	2.36245	2.42137	2.48027	2.53916	2.59806	2.65697	2.71607	2.77514
9.8		-0.0461815	0.0156897	0.0776228	0.139565	0.201531	0.263492	0.32315	0.382719	0.442284	0.50187	0.561514	0.622581	0.683675	0.744731	0.805659	0.866547	0.928759	0.991016	1.05328	1.11557	1.17783	1.23869	1.29953	1.36036	1.42122	1.48211	1.54165	1.60116	1.66069	1.72024	1.77977	1.83852	1.89726	1.95602	2.01477	2.07353	2.13092	2.18836	2.24582	2.30327	2.36069	2.41895	2.47718	2.5354	2.59364	2.65188	2.71023	2.76855
10		-0.00137289	0.058023	0.117475	0.176935	0.236418	0.295891	0.354622	0.41326	0.471886	0.53053	0.589232	0.649227	0.70925	0.769233	0.829098	0.888926	0.950103	1.01133	1.07256	1.13381	1.19504	1.25482	1.3146	1.37436	1.43415	1.49397	1.5525	1.611	1.66951	1.72805	1.78656	1.84431	1.90205	1.9598	2.01755	2.07531	2.13192	2.18856	2.24524	2.3019	2.35853	2.4163	2.47403	2.53176	2.5895	2.64725	2.70457	2.76186
10.2		0.0416433	0.0989893	0.156386	0.213789	0.271216	0.328627	0.386304	0.443882	0.501439	0.559014	0.616646	0.675569	0.73452	0.793432	0.852233	0.910999	0.971145	1.03134	1.09154	1.15177	1.21197	1.27068	1.32938	1.38807	1.4468	1.50554	1.56306	1.62054	1.67804	1.73557	1.79307	1.84981	1.90655	1.9633	2.02005	2.07681	2.13272	2.18867	2.24464	2.30059	2.35652	2.41371	2.47088	2.52803	2.5852	2.64239	2.69871	2.75501
10.4		0.0829264	0.138507	0.194134	0.249765	0.30542	0.361054	0.417676	0.474195	0.530686	0.587191	0.643754	0.701605	0.759485	0.817325	0.875063	0.932767	0.99189	1.05106	1.11024	1.16944	1.22863	1.28626	1.34389	1.40151	1.45916	1.51683	1.57333	1.62981	1.6863	1.7428	1.79929	1.85503	1.91078	1.96653	2.02228	2.07804	2.13333	2.18865	2.244	2.29933	2.35464	2.41086	2.46705	2.52324	2.57944	2.63566	2.69135	2.74701
10.6		0.122375	0.176497	0.230661	0.284827	0.339018	0.393182	0.448747	0.504204	0.559627	0.615065	0.670558	0.727339	0.784148	0.840917	0.897592	0.954236	1.01234	1.07049	1.12865	1.18684	1.24502	1.30158	1.35813	1.41468	1.47125	1.52785	1.58334	1.6388	1.69428	1.74978	1.80526	1.86001	1.91477	1.96953	2.0243	2.07907	2.13373	2.18843	2.24315	2.29785	2.35252	2.40761	2.46267	2.51772	2.57278	2.62787	2.68312	2.73834
10.8		0.159851	0.21284	0.265866	0.318892	0.371944	0.424965	0.479462	0.533855	0.588212	0.642584	0.69701	0.752727	0.808472	0.864177	0.919796	0.975385	1.03248	1.08963	1.14678	1.20397	1.26114	1.31663	1.3721	1.42757	1.48307	1.53859	1.59307	1.64753	1.702	1.7565	1.81098	1.86476	1.91855	1.97235	2.02614	2.07995	2.13396	2.18801	2.24208	2.29613	2.35015	2.40417	2.45816	2.51214	2.56613	2.62016	2.67503	2.72987
11		0.195602	0.247701	0.299832	0.351963	0.404121	0.456243	0.50971	0.563076	0.616408	0.669751	0.723149	0.777804	0.832488	0.887131	0.941696	0.996232	1.05233	1.10847	1.16463	1.22081	1.27699	1.33139	1.38579	1.44018	1.49461	1.54904	1.60248	1.65589	1.70931	1.76276	1.81619	1.86907	1.92195	1.97484	2.02773	2.08062	2.1337	2.18681	2.23995	2.29306	2.34615	2.39944	2.4527	2.50594	2.55922	2.61253	2.66699	2.72142
11.2		0.23135	0.282439	0.333561	0.384684	0.435833	0.486945	0.539438	0.591832	0.644189	0.696557	0.74898	0.802574	0.856197	0.909778	0.963289	1.01677	1.07188	1.12703	1.18219	1.23738	1.29256	1.34589	1.39921	1.45252	1.50586	1.55922	1.61143	1.66361	1.71581	1.76804	1.82024	1.8724	1.92456	1.97673	2.0289	2.08107	2.13327	2.1855	2.23777	2.28999	2.3422	2.39476	2.4473	2.49982	2.55237	2.60496	2.65898	2.71297
11.4		0.266523	0.316596	0.366706	0.41682	0.466961	0.517062	0.568573	0.619989	0.671368	0.722756	0.774199	0.826793	0.879416	0.931996	0.984515	1.03701	1.09113	1.14529	1.19946	1.25366	1.30786	1.36011	1.41235	1.46459	1.51686	1.56915	1.62013	1.6711	1.72208	1.77309	1.82408	1.8755	1.92691	1.97834	2.02976	2.08117	2.13259	2.18402	2.23549	2.28692	2.33833	2.39017	2.44197	2.49377	2.5456	2.59748	2.65101	2.70452
11.6		0.301118	0.350175	0.399273	0.448377	0.497508	0.546598	0.597091	0.647495	0.697859	0.748232	0.79866	0.850343	0.902056	0.953726	1.00534	1.05693	1.11007	1.16325	1.21644	1.26967	1.32288	1.37364	1.42438	1.47512	1.52589	1.57669	1.62689	1.67707	1.72727	1.7775	1.8277	1.87839	1.92907	1.97976	2.03044	2.08112	2.13179	2.18247	2.23318	2.28387	2.33453	2.38564	2.43672	2.48779	2.53891	2.59007	2.64308	2.69607
11.8		0.335146	0.383188	0.431275	0.479369	0.527492	0.575571	0.625047	0.674437	0.723788	0.773145	0.822559	0.873385	0.924241	0.975054	1.02582	1.07656	1.12872	1.18093	1.23315	1.28539	1.33763	1.38683	1.43603	1.48521	1.53444	1.58368	1.63317	1.68263	1.73212	1.78164	1.83113	1.88114	1.93115	1.98117	2.03117	2.08117	2.13107	2.18099	2.23093	2.28085	2.33075	2.38114	2.43151	2.48187	2.53228	2.58273	2.63519	2.68762
12		0.368606	0.415631	0.462707	0.509791	0.556904	0.603972	0.652429	0.700806	0.749141	0.797484	0.845885	0.895777	0.9457	0.995579	1.04542	1.09524	1.14608	1.19696	1.24785	1.29877	1.34969	1.39783	1.44597	1.49411	1.54228	1.59047	1.63941	1.68834	1.73728	1.78625	1.83518	1.88442	1.93365	1.98288	2.03211	2.08133	2.13046	2.1796	2.22877	2.27791	2.32704	2.37671	2.42637	2.47602	2.52572	2.57547	2.62733	2.67916
12.2		0.401487	0.447498	0.493565	0.539641	0.585747	0.631805	0.679247	0.72661	0.77393	0.821259	0.868647	0.917527	0.966437	1.0153	1.06414	1.11295	1.16226	1.21161	1.26097	1.31035	1.35973	1.40718	1.45463	1.50208	1.54955	1.59706	1.64554	1.69401	1.74249	1.79099	1.83946	1.8879	1.93632	1.98476	2.03317	2.08158	2.12994	2.1783	2.22669	2.27505	2.32341	2.37237	2.42131	2.47025	2.51924	2.56829	2.61951	2.67071
12.4		0.433813	0.478814	0.523875	0.568948	0.61405	0.659102	0.705531	0.751881	0.798183	0.844495	0.890869	0.938734	0.98663	1.03448	1.08231	1.13012	1.17796	1.22584	1.27373	1.32165	1.36955	1.41641	1.46326	1.51012	1.557	1.60392	1.65191	1.69988	1.74786	1.79586	1.84384	1.89147	1.93908	1.98671	2.03432	2.08193	2.12949	2.17708	2.22468	2.27227	2.31984	2.36809	2.41633	2.46455	2.51283	2.56117	2.61173	2.66225
12.6		0.465722	0.509657	0.553656	0.597668	0.641711	0.685702	0.731119	0.776454	0.821738	0.867034	0.912392	0.959249	1.00614	1.05298	1.09981	1.14661	1.19337	1.24016	1.28696	1.33379	1.38062	1.4269	1.47318	1.51947	1.56579	1.61214	1.65935	1.70654	1.75375	1.80096	1.84815	1.89497	1.94178	1.9886	2.03541	2.0822	2.12898	2.17577	2.22259	2.26939	2.31617	2.36372	2.41124	2.45876	2.50633	2.55396	2.60381	2.65363
12.8		0.497764	0.540712	0.583727	0.626757	0.669818	0.712829	0.757051	0.801188	0.845267	0.889362	0.933519	0.979555	1.02562	1.07165	1.11765	1.16364	1.2095	1.2554	1.3013	1.34724	1.39317	1.4386	1.48404	1.52948	1.57495	1.62046	1.6669	1.71331	1.75973	1.80616	1.85257	1.89859	1.94459	1.9906	2.0366	2.08258	2.12856	2.17456	2.22059	2.26659	2.31259	2.35943	2.40625	2.45305	2.49992	2.54684	2.59594	2.64501
13		0.529461	0.571515	0.61364	0.655781	0.697952	0.740076	0.783418	0.826672	0.869868	0.913079	0.956354	1.00152	1.04671	1.09186	1.137	1.18211	1.22711	1.27215	1.3172	1.36227	1.40734	1.45161	1.4959	1.5402	1.58453	1.62889	1.67455	1.7202	1.76584	1.81149	1.85712	1.90232	1.94752	1.99272	2.03791	2.08308	2.12826	2.17346	2.21868	2.2639	2.30909	2.35533	2.40154	2.44775	2.49401	2.54032	2.58854	2.63673
13.2		0.560817	0.601978	0.643211	0.684458	0.725736	0.76697	0.809435	0.851812	0.894132	0.936469	0.97887	1.02344	1.06805	1.1126	1.15715	1.20166	1.24575	1.28988	1.33402	1.37819	1.42235	1.46537	1.50841	1.55146	1.59455	1.63766	1.68251	1.72733	1.77215	1.81698	1.86178	1.90618	1.95056	1.99495	2.03934	2.0837	2.12807	2.17246	2.21688	2.26129	2.30569	2.35133	2.39695	2.44256	2.48823	2.53395	2.58123	2.62848
13.4		0.591847	0.632111	0.672445	0.712796	0.753176	0.793515	0.835104	0.876603	0.918048	0.959511	1.00104	1.04499	1.08896	1.13289	1.1768	1.22069	1.26392	1.3072	1.35049	1.39381	1.43712	1.47926	1.52142	1.5636	1.6058	1.64804	1.69177	1.73548	1.77918	1.82288	1.86656	1.91014	1.95372	1.9973	2.04087	2.08443	2.12798	2.17157	2.21518	2.25879	2.30238	2.34738	2.39236	2.43732	2.48234	2.52742	2.57377	2.6201
13.6		0.622537	0.661902	0.701337	0.740787	0.780269	0.819711	0.860424	0.901046	0.941617	0.982205	1.02286	1.06614	1.10946	1.15273	1.19597	1.2392	1.28159	1.32403	1.36648	1.40896	1.45143	1.49284	1.53427	1.5757	1.61717	1.65867	1.70126	1.74382	1.78637	1.82892	1.87146	1.91423	1.95699	1.99977	2.04253	2.08528	2.12802	2.17079	2.21359	2.25638	2.29916	2.34347	2.38777	2.43205	2.47638	2.52076	2.5662	2.61162
13.8		0.652853	0.691346	0.729896	0.768452	0.807041	0.845593	0.885423	0.925162	0.964854	1.00456	1.04433	1.08693	1.12955	1.17211	1.21466	1.25719	1.29874	1.34035	1.38196	1.42361	1.46525	1.50606	1.54687	1.58768	1.62853	1.66941	1.71085	1.75227	1.79368	1.83508	1.87647	1.91843	1.96039	2.00235	2.0443	2.08624	2.12816	2.17011	2.21209	2.25407	2.29603	2.33962	2.38319	2.42675	2.47036	2.51401	2.55853	2.60303
14		0.682815	0.720437	0.7581	0.795764	0.83346	0.871123	0.910237	0.949262	0.988243	1.02724	1.0663	1.10797	1.14968	1.19132	1.23294	1.27454	1.3153	1.35611	1.39692	1.43777	1.47861	1.51881	1.559	1.59919	1.63942	1.67968	1.72032	1.76095	1.80156	1.84217	1.88276	1.92368	1.96459	2.00551	2.04642	2.08732	2.12841	2.16954	2.2107	2.25186	2.293	2.33583	2.37863	2.42143	2.46427	2.50716	2.55077	2.59435
14.2		0.712313	0.749043	0.785826	0.822616	0.859438	0.89623	0.934653	0.972989	1.01129	1.04959	1.08795	1.12863	1.16935	1.21	1.25063	1.29124	1.33122	1.37127	1.41132	1.45141	1.49149	1.53107	1.57065	1.61021	1.64981	1.68945	1.7295	1.76952	1.80954	1.84956	1.88955	1.92935	1.96914	2.00894	2.04873	2.08851	2.12877	2.16906	2.2094	2.24973	2.29004	2.33207	2.37408	2.41608	2.45812	2.5002	2.5429	2.58556
14.4		0.7405	0.776531	0.812626	0.848733	0.884874	0.920987	0.958684	0.996297	1.03387	1.07146	1.10907	1.14877	1.18849	1.22815	1.26778	1.30739	1.34663	1.38591	1.42521	1.46454	1.50387	1.54284	1.5818	1.62074	1.65972	1.69873	1.73819	1.77762	1.81704	1.85647	1.89588	1.93498	1.97408	2.01319	2.05229	2.09138	2.13048	2.16963	2.20881	2.24799	2.28716	2.32835	2.36953	2.41069	2.4519	2.49315	2.53493	2.57668
14.6		0.766694	0.802355	0.83808	0.873818	0.909591	0.94534	0.982264	1.0191	1.05591	1.09273	1.12958	1.16829	1.20704	1.24572	1.28437	1.323	1.36149	1.40004	1.43859	1.47718	1.51575	1.55411	1.59246	1.63078	1.66913	1.70752	1.74639	1.78523	1.82406	1.8629	1.90171	1.94033	1.97893	2.01754	2.05615	2.09474	2.1326	2.17051	2.20846	2.24641	2.28435	2.32467	2.36498	2.40527	2.44561	2.48598	2.52685	2.56769
14.8		0.792279	0.827591	0.862969	0.898359	0.933786	0.969191	1.00534	1.0414	1.07742	1.11347	1.14955	1.18729	1.22505	1.26275	1.30042	1.33807	1.37584	1.41365	1.45146	1.48931	1.52715	1.5649	1.60262	1.64032	1.67805	1.71581	1.75407	1.7923	1.83053	1.86876	1.90697	1.94497	1.98296	2.02095	2.05894	2.09692	2.13422	2.17155	2.20894	2.24633	2.2837	2.3227	2.36168	2.40066	2.43967	2.47872	2.51868	2.55861
15		0.817257	0.851935	0.886679	0.921436	0.95623	0.991005	1.02667	1.06226	1.09781	1.13338	1.16899	1.20573	1.2425	1.2792	1.31588	1.35254	1.38959	1.42667	1.46377	1.50089	1.53801	1.57516	1.61228	1.64937	1.68648	1.72361	1.76124	1.79885	1.83645	1.87405	1.91164	1.94904	1.98643	2.02383	2.06123	2.09862	2.13514	2.1717	2.20831	2.24493	2.28153	2.31966	2.35776	2.39586	2.434	2.47217	2.51109	2.54997
15.2		0.841637	0.875688	0.909805	0.943934	0.9781	1.01225	1.04744	1.08255	1.11763	1.15272	1.18786	1.22361	1.25941	1.29513	1.33084	1.36653	1.40285	1.43921	1.47559	1.51199	1.54839	1.58493	1.62144	1.65792	1.69441	1.73091	1.76792	1.80489	1.84187	1.87884	1.9158	1.95261	1.98941	2.02622	2.06302	2.09982	2.13539	2.171	2.20665	2.24231	2.27796	2.31521	2.35243	2.38965	2.42691	2.4642	2.50244	2.54066
15.4		0.865409	0.898832	0.932321	0.965824	0.999361	1.03288	1.0675	1.10203	1.13652	1.17102	1.2056	1.24049	1.27542	1.3103	1.34515	1.37999	1.41559	1.45124	1.48689	1.52258	1.55825	1.59417	1.63006	1.66592	1.7018	1.73768	1.77406	1.81042	1.84678	1.88313	1.91947	1.95576	1.99205	2.02834	2.06463	2.10092	2.13505	2.16922	2.20344	2.23767	2.2719	2.30857	2.34522	2.38187	2.41855	2.45526	2.49302	2.53075
15.6		0.888582	0.921383	0.954254	0.987142	1.02006	1.05297	1.08689	1.12072	1.15451	1.18831	1.2222	1.25634	1.29054	1.32469	1.35882	1.39292	1.42781	1.46275	1.49769	1.53265	1.56761	1.60291	1.63819	1.67343	1.70869	1.74395	1.77976	1.81554	1.85131	1.88709	1.92285	1.95884	1.99482	2.03081	2.0668	2.10278	2.1353	2.16787	2.20048	2.23311	2.26573	2.30184	2.33793	2.37402	2.41014	2.44628	2.48355	2.52079
15.8		0.911027	0.943235	0.97552	1.00782	1.04016	1.07249	1.10569	1.1388	1.17188	1.20497	1.23816	1.27158	1.30507	1.33851	1.37193	1.40533	1.43952	1.47375	1.50798	1.54224	1.57649	1.61109	1.64566	1.6802	1.71476	1.74931	1.78469	1.82004	1.8554	1.89075	1.92609	1.96112	1.99614	2.03117	2.06619	2.10121	2.13281	2.16444	2.19612	2.22782	2.2595	2.29505	2.33058	2.36611	2.40167	2.43725	2.47403	2.51079
16		0.932826	0.964447	0.996148	1.02787	1.05963	1.09137	1.12385	1.15625	1.18861	1.22099	1.25347	1.2862	1.319	1.35175	1.38449	1.4172	1.45041	1.48365	1.51691	1.55018	1.58344	1.61762	1.65176	1.68588	1.72001	1.75413	1.78913	1.82411	1.85909	1.89407	1.92903	1.963	1.99695	2.03092	2.06488	2.09884	2.12967	2.16056	2.19148	2.22241	2.25334	2.28831	2.32325	2.35819	2.39316	2.42816	2.46446	2.50073
16.2		0.954037	0.985048	1.01615	1.04727	1.07843	1.10958	1.14135	1.17304	1.20469	1.23637	1.26815	1.30018	1.33229	1.36436	1.39641	1.42843	1.46068	1.49296	1.52525	1.55755	1.58984	1.62365	1.65743	1.69118	1.72493	1.75868	1.7933	1.82791	1.86251	1.89711	1.9317	1.96462	1.99754	2.03046	2.06338	2.0963	2.12645	2.15666	2.1869	2.21716	2.24741	2.28173	2.31604	2.35033	2.38466	2.41902	2.45483	2.49061
16.4		0.974639	1.00503	1.03551	1.06603	1.09658	1.12713	1.1582	1.18918	1.22013	1.2511	1.2822	1.31341	1.34471	1.37597	1.40721	1.43843	1.4699	1.50141	1.53292	1.56445	1.59596	1.62941	1.66282	1.6962	1.72959	1.76296	1.79721	1.83143	1.86566	1.89989	1.9341	1.96565	1.9972	2.02876	2.06031	2.09186	2.1217	2.15158	2.18149	2.21143	2.24136	2.27505	2.30872	2.34239	2.37609	2.40981	2.44514	2.48044
16.6		0.994653	1.02441	1.05427	1.08416	1.1141	1.14403	1.1744	1.20468	1.23493	1.2652	1.29561	1.32595	1.3564	1.38681	1.4172	1.44757	1.47838	1.50923	1.54009	1.57095	1.60181	1.63489	1.66794	1.70096	1.73398	1.76697	1.80021	1.83343	1.86665	1.89986	1.93307	1.96389	1.9947	2.02553	2.05635	2.08717	2.11671	2.1463	2.17592	2.20556	2.23519	2.26835	2.30148	2.33461	2.36778	2.40096	2.43573	2.47046
16.8		1.01411	1.04324	1.07247	1.10173	1.13106	1.16037	1.19005	1.21965	1.24921	1.2788	1.30851	1.33805	1.36768	1.39727	1.42684	1.45639	1.48654	1.51673	1.54693	1.57715	1.60736	1.64008	1.67277	1.70543	1.73808	1.7707	1.80293	1.83515	1.86737	1.89958	1.93179	1.96191	1.99203	2.02216	2.05229	2.08242	2.11166	2.14094	2.17026	2.19959	2.22891	2.26159	2.29425	2.3269	2.35959	2.3923	2.42645	2.46058
17		1.03303	1.06154	1.09013	1.11877	1.14746	1.17615	1.20513	1.23403	1.2629	1.29179	1.32082	1.34962	1.37849	1.40732	1.43614	1.46493	1.49457	1.52424	1.55393	1.58365	1.61336	1.64557	1.67776	1.70991	1.74205	1.77415	1.80541	1.83665	1.86788	1.89912	1.93036	1.9598	1.98924	2.01869	2.04815	2.0776	2.10652	2.13549	2.1645	2.19352	2.22253	2.25473	2.28691	2.31909	2.3513	2.38353	2.41709	2.45062
17.2		1.05135	1.07923	1.10719	1.13519	1.16324	1.1913	1.21958	1.24779	1.27596	1.30415	1.33249	1.36062	1.38881	1.41697	1.44511	1.47322	1.50243	1.53167	1.56093	1.59023	1.61953	1.65108	1.68261	1.7141	1.74558	1.77701	1.80738	1.83773	1.86808	1.89843	1.92877	1.95755	1.98632	2.01511	2.0439	2.07269	2.1013	2.12995	2.15863	2.18733	2.21602	2.24774	2.27945	2.31115	2.34289	2.37466	2.40763	2.44059
17.4		1.06904	1.09628	1.1236	1.15095	1.17835	1.20574	1.23331	1.2608	1.28826	1.31574	1.3434	1.37093	1.39852	1.42606	1.45359	1.4811	1.5099	1.53873	1.5676	1.5965	1.62539	1.65581	1.68619	1.71654	1.74688	1.77717	1.80689	1.83659	1.86628	1.89597	1.92566	1.95401	1.98236	2.01073	2.0391	2.06747	2.09579	2.12417	2.15258	2.181	2.20941	2.24066	2.2719	2.30313	2.3344	2.36569	2.3981	2.43048
17.6		1.08614	1.11274	1.13941	1.16611	1.19283	1.21955	1.24641	1.27318	1.29993	1.3267	1.35367	1.38066	1.40769	1.43468	1.46165	1.4886	1.51702	1.54546	1.57393	1.60244	1.63094	1.66022	1.68947	1.71869	1.74791	1.77708	1.80611	1.83512	1.86413	1.89313	1.92213	1.95013	1.97812	2.00614	2.03415	2.06216	2.0902	2.1183	2.14643	2.17458	2.20271	2.23351	2.26428	2.29504	2.32584	2.35666	2.3885	2.42032
17.8		1.1027	1.12864	1.15465	1.18067	1.2067	1.23274	1.25883	1.28483	1.31081	1.33681	1.36303	1.38959	1.41619	1.44274	1.46927	1.49579	1.52381	1.55186	1.57994	1.60805	1.63616	1.66436	1.69252	1.72066	1.74879	1.77689	1.80523	1.83354	1.86185	1.89015	1.91844	1.94608	1.97371	2.00136	2.02902	2.05668	2.08444	2.11226	2.14013	2.168	2.19586	2.22619	2.25651	2.28682	2.31716	2.34751	2.37881	2.41007
18		1.11864	1.1439	1.16924	1.19458	1.21993	1.24528	1.27063	1.29589	1.32112	1.34638	1.37188	1.39806	1.42426	1.45041	1.47655	1.50267	1.53018	1.55772	1.58529	1.6129	1.6405	1.6678	1.69506	1.7223	1.74954	1.77676	1.80436	1.83195	1.85953	1.88711	1.91467	1.94195	1.96923	1.99653	2.02384	2.05114	2.07863	2.10616	2.13372	2.1613	2.18886	2.21873	2.24857	2.27842	2.30829	2.33819	2.36894	2.39968
18.2		1.13395	1.15854	1.18319	1.20785	1.23251	1.25719	1.28186	1.30645	1.33101	1.3556	1.38043	1.40622	1.43203	1.45778	1.48353	1.50924	1.53594	1.56265	1.5894	1.61619	1.64297	1.66978	1.69657	1.72333	1.75009	1.77684	1.80368	1.83049	1.8573	1.88411	1.91089	1.93782	1.96473	1.99167	2.01862	2.04556	2.07276	2.09999	2.12726	2.15453	2.1818	2.2112	2.24059	2.26997	2.29938	2.3288	2.35904	2.38925
18.4		1.14866	1.17256	1.19653	1.22051	1.2445	1.26851	1.29258	1.31658	1.34054	1.36453	1.38875	1.41414	1.43954	1.4649	1.49023	1.51555	1.54145	1.56737	1.59333	1.61931	1.64529	1.67134	1.69735	1.72334	1.74935	1.77536	1.80182	1.82825	1.85468	1.88109	1.90749	1.93397	1.96045	1.98695	2.01346	2.03996	2.06689	2.09385	2.12085	2.14785	2.17483	2.20373	2.23261	2.26149	2.29039	2.3193	2.34903	2.37873
18.6		1.16278	1.18599	1.20927	1.23256	1.25587	1.27921	1.30275	1.3262	1.34963	1.37309	1.39676	1.42176	1.44677	1.47172	1.49667	1.52159	1.54673	1.57191	1.59709	1.6223	1.6475	1.67277	1.69801	1.72323	1.74848	1.77377	1.79985	1.82592	1.85197	1.87802	1.90404	1.93009	1.95614	1.98222	2.0083	2.03438	2.06103	2.08772	2.11444	2.14117	2.16788	2.19625	2.2246	2.25294	2.28131	2.3097	2.33894	2.36814
18.8		1.17629	1.19883	1.22143	1.24403	1.26667	1.28932	1.31238	1.33536	1.35831	1.38129	1.40446	1.42893	1.45341	1.47784	1.50226	1.52666	1.55096	1.5753	1.59965	1.62401	1.64837	1.67314	1.69789	1.7226	1.74737	1.77217	1.79787	1.82355	1.84921	1.87487	1.9005	1.92621	1.95191	1.97763	2.00337	2.02911	2.05539	2.08173	2.10809	2.13445	2.1608	2.18865	2.21647	2.24429	2.27213	2.3	2.32876	2.35749
19		1.18922	1.21106	1.23297	1.25488	1.27682	1.29879	1.32142	1.34398	1.36651	1.38906	1.4118	1.43557	1.45934	1.48305	1.50675	1.53044	1.55403	1.57767	1.60132	1.62499	1.64866	1.67304	1.6974	1.72172	1.7461	1.77051	1.79583	1.82112	1.8464	1.87167	1.8969	1.92226	1.94761	1.97299	1.99839	2.02378	2.04964	2.07555	2.10149	2.12743	2.15335	2.18073	2.20809	2.23544	2.26282	2.29022	2.31851	2.34678
19.2		1.2015	1.22267	1.2439	1.26514	1.28641	1.30769	1.32993	1.3521	1.37423	1.39639	1.41873	1.44168	1.46464	1.48755	1.51044	1.53331	1.55636	1.57947	1.60259	1.62574	1.64888	1.67288	1.69686	1.7208	1.7448	1.76882	1.79374	1.81864	1.84353	1.86841	1.89324	1.91826	1.94326	1.9683	1.99335	2.01839	2.0438	2.06926	2.09475	2.12023	2.1457	2.17265	2.19958	2.22649	2.25344	2.28041	2.30823	2.33602
19.4		1.21305	1.23361	1.25424	1.27487	1.29553	1.3162	1.33806	1.35984	1.38159	1.40336	1.4253	1.44736	1.46943	1.49145	1.51346	1.53544	1.55811	1.58083	1.60357	1.62633	1.64909	1.6727	1.69628	1.71983	1.74344	1.76707	1.7916	1.81611	1.84061	1.86511	1.88954	1.91423	1.9389	1.96359	1.98831	2.01303	2.03803	2.06309	2.08818	2.11326	2.13832	2.16482	2.19129	2.21775	2.24424	2.27076	2.29806	2.32534
19.6		1.22396	1.24397	1.26405	1.28414	1.30425	1.32436	1.34567	1.36689	1.38807	1.40929	1.43065	1.45203	1.47343	1.49479	1.51613	1.53745	1.55973	1.58207	1.60442	1.62679	1.64916	1.6724	1.6956	1.71878	1.74201	1.76524	1.78939	1.81351	1.83762	1.86173	1.88581	1.91018	1.93453	1.95892	1.98333	2.00772	2.0323	2.05693	2.08159	2.10624	2.13087	2.15692	2.18295	2.20897	2.23501	2.26108	2.28788	2.31464
19.8		1.23426	1.25378	1.27337	1.29297	1.31259	1.33222	1.35275	1.37321	1.39362	1.41406	1.43463	1.4556	1.4766	1.49755	1.51849	1.53942	1.56132	1.58329	1.60526	1.62725	1.64923	1.67208	1.6949	1.71768	1.74052	1.76336	1.7871	1.81082	1.83453	1.85825	1.88195	1.906	1.93005	1.95412	1.97822	2.00229	2.02644	2.05064	2.07486	2.09907	2.12327	2.14889	2.1745	2.2001	2.22573	2.25138	2.27767	2.30392
20		1.24395	1.26304	1.2822	1.30136	1.32055	1.33975	1.35958	1.37933	1.39905	1.41878	1.43864	1.45919	1.47979	1.50034	1.52088	1.54139	1.56292	1.5845	1.60608	1.62769	1.64929	1.67174	1.69417	1.71657	1.739	1.76145	1.78479	1.8081	1.83141	1.85473	1.87805	1.9018	1.92554	1.9493	1.9731	1.99684	2.02055	2.04431	2.06809	2.09185	2.1156	2.14082	2.16602	2.19122	2.21645	2.2417	2.26747	2.29322
20.2		1.2528	1.27143	1.29013	1.30883	1.32756	1.34629	1.3656	1.38483	1.40403	1.42325	1.44257	1.46272	1.48291	1.50306	1.52319	1.54331	1.56445	1.58565	1.60685	1.62807	1.64928	1.67134	1.69337	1.71537	1.7374	1.75945	1.7824	1.80532	1.82824	1.85117	1.87413	1.89754	1.92095	1.94439	1.96785	1.99127	2.01454	2.03787	2.06121	2.08453	2.10783	2.13267	2.15749	2.18231	2.20715	2.23202	2.25728	2.28252
20.4		1.26106	1.27924	1.29749	1.31574	1.33402	1.35231	1.3712	1.39002	1.4088	1.4276	1.44649	1.46625	1.48603	1.50577	1.5255	1.54522	1.56597	1.58678	1.60759	1.62841	1.64923	1.67088	1.69251	1.71412	1.73575	1.75739	1.77995	1.80247	1.825	1.84754	1.87012	1.89319	1.91627	1.93937	1.9625	1.98558	2.00859	2.03165	2.05473	2.07779	2.10083	2.12516	2.14947	2.17379	2.19813	2.22249	2.24721	2.27191
20.6		1.26941	1.28708	1.30483	1.32258	1.34037	1.35815	1.37666	1.39509	1.41349	1.4319	1.4504	1.46975	1.48913	1.50847	1.5278	1.54711	1.56746	1.58787	1.60828	1.62871	1.64913	1.67037	1.6916	1.71281	1.73403	1.75527	1.77743	1.79956	1.8217	1.84384	1.86604	1.88875	1.91147	1.93422	1.95699	1.97972	2.00248	2.0253	2.04813	2.07095	2.09375	2.11759	2.1414	2.16522	2.18906	2.21292	2.2371	2.26125
20.8		1.27647	1.29388	1.31135	1.32884	1.34636	1.36388	1.38203	1.40009	1.41813	1.43619	1.45432	1.47327	1.49225	1.51119	1.53012	1.54903	1.56898	1.58899	1.609	1.62902	1.64904	1.66988	1.6907	1.71151	1.73233	1.75316	1.77492	1.79665	1.81839	1.84013	1.86194	1.8843	1.90665	1.92904	1.95145	1.97382	1.99634	2.01891	2.04151	2.06409	2.08666	2.11	2.13331	2.15662	2.17996	2.20333	2.22697	2.25058
21		1.28288	1.29997	1.31713	1.33431	1.35151	1.36872	1.38668	1.40456	1.42241	1.44027	1.4582	1.47676	1.49534	1.51388	1.5324	1.55091	1.57046	1.59008	1.60969	1.62933	1.64895	1.66938	1.68981	1.71021	1.73062	1.75104	1.7724	1.79374	1.81508	1.83643	1.85785	1.87984	1.90184	1.92387	1.94591	1.96793	1.99022	2.01256	2.03493	2.05728	2.07962	2.10244	2.12524	2.14805	2.17088	2.19374	2.21683	2.2399
21.2		1.28903	1.30582	1.32268	1.33955	1.35646	1.37337	1.39117	1.40888	1.42657	1.44428	1.46203	1.4802	1.49838	1.51652	1.53464	1.55275	1.57191	1.59114	1.61037	1.62962	1.64886	1.66889	1.6889	1.7089	1.7289	1.74891	1.76988	1.79083	1.81177	1.83273	1.85376	1.87537	1.89699	1.91863	1.94029	1.96194	1.98402	2.00614	2.02828	2.05042	2.07254	2.09486	2.11715	2.13945	2.16177	2.18412	2.20667	2.2292
21.4		1.29519	1.31165	1.32819	1.34473	1.3613	1.37788	1.39546	1.41297	1.43044	1.44793	1.46546	1.4833	1.50116	1.51897	1.53677	1.55455	1.57332	1.59217	1.61101	1.62986	1.64872	1.66834	1.68796	1.70755	1.72716	1.74677	1.76734	1.78789	1.80845	1.82901	1.84963	1.87085	1.89207	1.91331	1.93457	1.95582	1.97768	1.99959	2.02152	2.04345	2.06537	2.08718	2.10897	2.13076	2.15258	2.17442	2.19644	2.21844
21.6		1.30119	1.31732	1.33352	1.34973	1.36597	1.38221	1.39953	1.41677	1.43398	1.4512	1.46846	1.48606	1.50368	1.52126	1.53882	1.55636	1.57474	1.59318	1.61162	1.63008	1.64854	1.66775	1.68696	1.70615	1.72536	1.74458	1.76473	1.78487	1.80501	1.82515	1.84535	1.86616	1.88696	1.90779	1.92863	1.94948	1.97117	1.9929	2.01466	2.0364	2.05814	2.07945	2.10074	2.12203	2.14335	2.1647	2.1862	2.20766
21.8		1.30697	1.32278	1.33866	1.35454	1.37045	1.38637	1.40342	1.42039	1.43733	1.45429	1.47128	1.48867	1.50609	1.52345	1.54081	1.55814	1.57612	1.59417	1.61221	1.63026	1.64832	1.66709	1.68585	1.70461	1.72338	1.74216	1.76193	1.78169	1.80144	1.8212	1.84101	1.86138	1.88176	1.90217	1.92258	1.943	1.96448	1.98599	2.00754	2.02907	2.0506	2.07147	2.09233	2.11319	2.13408	2.15499	2.17596	2.19689
22		1.31254	1.32803	1.34359	1.35915	1.37474	1.39034	1.40712	1.42382	1.4405	1.45719	1.47392	1.49105	1.5082	1.52529	1.54238	1.55945	1.57708	1.59477	1.61246	1.63016	1.64786	1.66622	1.68458	1.70293	1.72129	1.73967	1.75904	1.77839	1.79774	1.8171	1.83651	1.85647	1.87644	1.89644	1.91644	1.93646	1.95756	1.97871	1.99988	2.02104	2.0422	2.0628	2.08338	2.10397	2.12459	2.14523	2.16568	2.18608
22.2		1.31791	1.33309	1.34835	1.3636	1.37888	1.39416	1.41067	1.4271	1.4435	1.45991	1.47636	1.49321	1.51006	1.52687	1.54367	1.56044	1.57775	1.59511	1.61248	1.62986	1.64724	1.6652	1.68317	1.70114	1.71912	1.73712	1.75608	1.77503	1.79399	1.81295	1.83194	1.8515	1.87106	1.89064	1.91023	1.92983	1.95057	1.97134	1.99213	2.01292	2.0337	2.05405	2.07437	2.0947	2.11506	2.13545	2.15538	2.17524
22.4		1.32306	1.33799	1.35299	1.36798	1.38301	1.39803	1.4142	1.43029	1.44635	1.46242	1.47854	1.49507	1.51162	1.52811	1.5446	1.56107	1.5781	1.59519	1.61229	1.6294	1.64651	1.66409	1.68168	1.69927	1.71688	1.7345	1.75306	1.77161	1.79015	1.80871	1.82729	1.84644	1.86559	1.88476	1.90394	1.92314	1.9435	1.9639	1.98432	2.00474	2.02514	2.04521	2.06527	2.08533	2.10541	2.12552	2.14495	2.16432
22.6		1.32799	1.34266	1.35741	1.37215	1.38692	1.40169	1.41747	1.43317	1.44883	1.46452	1.48025	1.49652	1.51281	1.52904	1.54527	1.56148	1.57823	1.59505	1.61186	1.6287	1.64553	1.66277	1.68002	1.69728	1.71455	1.73183	1.74998	1.76812	1.78627	1.80442	1.82259	1.84134	1.86008	1.87884	1.89761	1.9164	1.9364	1.95643	1.97647	1.99652	2.01655	2.03635	2.05614	2.07592	2.09574	2.11558	2.1345	2.15338
22.8		1.3327	1.34704	1.36145	1.37587	1.39031	1.40475	1.42022	1.4356	1.45096	1.46633	1.48175	1.49777	1.5138	1.52978	1.54575	1.56171	1.57818	1.59472	1.61126	1.62782	1.64437	1.66129	1.67823	1.69518	1.71214	1.72912	1.74686	1.7646	1.78234	1.80008	1.81784	1.83618	1.85452	1.87288	1.89123	1.90963	1.92926	1.94892	1.96859	1.98826	2.00793	2.02747	2.04699	2.06652	2.08607	2.10565	2.12408	2.14245
23		1.33683	1.35091	1.36506	1.37922	1.3934	1.40758	1.42275	1.43783	1.45289	1.46796	1.48307	1.49883	1.51461	1.53033	1.54605	1.56175	1.57795	1.59421	1.61047	1.62674	1.64302	1.65966	1.67634	1.69302	1.70972	1.72643	1.74375	1.76107	1.77838	1.7957	1.81302	1.83096	1.84889	1.86684	1.8848	1.90279	1.92205	1.94135	1.96065	1.97995	1.99925	2.01835	2.03745	2.05654	2.07566	2.09481	2.11291	2.13098
23.2		1.34064	1.35449	1.36841	1.38234	1.39629	1.41023	1.42509	1.43987	1.45462	1.46939	1.48419	1.4997	1.51521	1.53068	1.54614	1.56159	1.57751	1.59349	1.60947	1.62546	1.64145	1.65784	1.67425	1.69067	1.70712	1.72357	1.74049	1.7574	1.77431	1.79122	1.80814	1.82567	1.8432	1.86074	1.87829	1.89588	1.91476	1.93367	1.95257	1.97148	1.99038	2.00906	2.02773	2.0464	2.06511	2.08383	2.10164	2.11942
23.4		1.34425	1.35786	1.37155	1.38524	1.39895	1.41266	1.42722	1.4417	1.45614	1.4706	1.48511	1.50035	1.51562	1.53083	1.54604	1.56122	1.57687	1.59257	1.60827	1.62398	1.63969	1.6558	1.67195	1.68812	1.7043	1.7205	1.73706	1.75361	1.77016	1.78672	1.80327	1.82037	1.83747	1.85459	1.87171	1.88888	1.9073	1.92574	1.94417	1.9626	1.98104	1.99938	2.0177	2.03603	2.05439	2.07278	2.09031	2.10782
23.6		1.34764	1.36101	1.37447	1.38793	1.40142	1.4149	1.42916	1.44333	1.45747	1.47162	1.48582	1.50081	1.51582	1.53078	1.54574	1.56068	1.57604	1.59146	1.60687	1.6223	1.63773	1.65357	1.66946	1.68536	1.70128	1.71722	1.73348	1.74974	1.766	1.78227	1.79852	1.81515	1.83178	1.84843	1.86508	1.88179	1.89974	1.91772	1.93568	1.95365	1.97161	1.98961	2.00759	2.02557	2.0436	2.06165	2.07892	2.09617
23.8		1.35081	1.36393	1.37713	1.39035	1.40359	1.41683	1.43081	1.4447	1.45856	1.47243	1.48635	1.50109	1.51584	1.53055	1.54525	1.55993	1.57502	1.59015	1.60528	1.62043	1.63557	1.65113	1.66674	1.68237	1.69802	1.71368	1.72966	1.74564	1.76162	1.7776	1.79356	1.80976	1.82594	1.84215	1.85836	1.87462	1.8921	1.90961	1.9271	1.9446	1.9621	1.97977	1.99742	2.01507	2.03277	2.05049	2.0675	2.08449
24		1.35372	1.3666	1.37955	1.39252	1.40553	1.41853	1.43223	1.44585	1.45943	1.47303	1.48667	1.50114	1.51563	1.53007	1.54451	1.55892	1.57374	1.58859	1.60345	1.61833	1.6332	1.64847	1.6638	1.67916	1.69454	1.70992	1.72562	1.74131	1.757	1.7727	1.78838	1.80425	1.82012	1.836	1.85189	1.86782	1.88475	1.90171	1.91866	1.93562	1.95258	1.9699	1.98721	2.00452	2.02188	2.03928	2.05601	2.07272
24.2		1.35638	1.36903	1.38173	1.39446	1.40723	1.41998	1.43342	1.44677	1.46009	1.47341	1.48679	1.50099	1.51521	1.52938	1.54354	1.55768	1.57223	1.58682	1.60141	1.61601	1.63062	1.6456	1.66065	1.67574	1.69084	1.70595	1.72137	1.73679	1.75221	1.76763	1.78304	1.79865	1.81425	1.82987	1.84549	1.86115	1.87752	1.89392	1.9103	1.92671	1.94311	1.96009	1.97706	1.99403	2.01106	2.02812	2.04456	2.06098
24.4		1.35885	1.37125	1.38371	1.39618	1.4087	1.4212	1.43437	1.44745	1.46049	1.47354	1.48665	1.50057	1.5145	1.52839	1.54227	1.55613	1.5704	1.58472	1.59903	1.61336	1.62768	1.64238	1.65715	1.67196	1.68679	1.70162	1.71679	1.73195	1.74712	1.76229	1.77744	1.79278	1.80811	1.82346	1.83881	1.8542	1.87007	1.88596	1.90186	1.91777	1.93368	1.95032	1.96694	1.98356	2.00023	2.01693	2.03309	2.04922
24.6		1.36109	1.37326	1.38546	1.39769	1.40995	1.42219	1.43512	1.44795	1.46075	1.47355	1.48642	1.50002	1.51363	1.5272	1.54076	1.55431	1.56831	1.58234	1.59637	1.61042	1.62447	1.63888	1.65338	1.66792	1.68247	1.69704	1.71195	1.72686	1.74177	1.75669	1.77158	1.78665	1.80172	1.8168	1.83187	1.84699	1.86254	1.87812	1.8937	1.90931	1.92492	1.94106	1.95719	1.97331	1.98948	2.00565	2.02153	2.03739
24.8		1.36308	1.37502	1.38697	1.39895	1.41095	1.42295	1.43564	1.44824	1.4608	1.47337	1.48601	1.49929	1.51258	1.52583	1.53907	1.5523	1.56603	1.5798	1.59357	1.60736	1.62114	1.63527	1.64949	1.66375	1.67802	1.69231	1.70696	1.72161	1.73626	1.75091	1.76554	1.78035	1.79514	1.80996	1.82476	1.8396	1.85484	1.8701	1.88538	1.90069	1.916	1.93167	1.94732	1.96298	1.97867	1.99436	2.00996	2.02554
25		1.36486	1.37656	1.38829	1.40005	1.41184	1.4236	1.43609	1.44849	1.46084	1.47321	1.48565	1.49865	1.51166	1.52463	1.53758	1.55054	1.56403	1.57756	1.59109	1.60463	1.61816	1.63203	1.64597	1.65995	1.67395	1.68796	1.70233	1.71669	1.73106	1.74544	1.7598	1.77433	1.78885	1.80338	1.81791	1.83247	1.84738	1.86232	1.87729	1.89229	1.90729	1.92249	1.93767	1.95286	1.96807	1.98327	1.99863	2.01397
25.2		1.36642	1.37789	1.38939	1.40091	1.41246	1.42399	1.43623	1.44838	1.46049	1.47261	1.4848	1.49755	1.51031	1.52303	1.53574	1.54845	1.56168	1.57494	1.58821	1.60148	1.61476	1.62835	1.64201	1.6557	1.66941	1.68313	1.69723	1.71131	1.72541	1.73952	1.75362	1.76787	1.78212	1.79638	1.81064	1.82493	1.83953	1.85415	1.86881	1.8835	1.89819	1.91293	1.92767	1.94239	1.95714	1.97189	1.98703	2.00214
25.4		1.36775	1.37898	1.39024	1.40151	1.41282	1.4241	1.43608	1.44797	1.45982	1.47169	1.48362	1.49612	1.50863	1.5211	1.53355	1.54601	1.55896	1.57195	1.58494	1.59794	1.61095	1.62425	1.63761	1.65101	1.66443	1.67785	1.69167	1.70548	1.7193	1.73315	1.74698	1.76098	1.77497	1.78898	1.80299	1.81701	1.83122	1.84546	1.85973	1.87403	1.88832	1.90274	1.91714	1.93154	1.94596	1.96038	1.97529	1.99017
25.6		1.36882	1.37981	1.39081	1.40183	1.41287	1.4239	1.43562	1.44724	1.45883	1.47044	1.48211	1.49438	1.50666	1.5189	1.53111	1.54332	1.556	1.56871	1.58142	1.59414	1.60687	1.61988	1.63296	1.64606	1.65919	1.67231	1.68586	1.69939	1.71294	1.72652	1.74008	1.75381	1.76754	1.7813	1.79505	1.80881	1.8226	1.83642	1.85026	1.86413	1.87799	1.89215	1.90629	1.92043	1.93459	1.94875	1.96343	1.97809
25.8		1.36967	1.38041	1.39115	1.4019	1.41269	1.42345	1.43489	1.44625	1.45757	1.46891	1.48032	1.49236	1.50441	1.51641	1.52839	1.54037	1.55276	1.56518	1.57761	1.59005	1.60249	1.61522	1.628	1.64081	1.65364	1.66647	1.67972	1.69297	1.70624	1.71955	1.73284	1.74617	1.75951	1.77287	1.78624	1.79961	1.81313	1.82667	1.84025	1.85384	1.86742	1.88132	1.89519	1.90907	1.92296	1.93687	1.95133	1.96576
26		1.37024	1.38073	1.3912	1.40169	1.41222	1.42271	1.43388	1.44497	1.45603	1.46712	1.47827	1.49009	1.50193	1.51371	1.52547	1.53722	1.54933	1.56148	1.57362	1.58579	1.59795	1.6104	1.62289	1.63541	1.64794	1.66048	1.67344	1.6864	1.69938	1.7124	1.7254	1.73835	1.7513	1.76428	1.77727	1.79025	1.80353	1.81684	1.83018	1.84353	1.85687	1.87049	1.8841	1.89771	1.91134	1.92499	1.93923	1.95345
26.2		1.37045	1.38068	1.39092	1.40117	1.41146	1.42172	1.43264	1.44348	1.4543	1.46515	1.47606	1.48768	1.49931	1.5109	1.52245	1.534	1.54584	1.55771	1.56958	1.58147	1.59337	1.60554	1.61775	1.62998	1.64224	1.65449	1.667	1.6795	1.69203	1.70461	1.71717	1.72991	1.74265	1.75544	1.76823	1.78101	1.79405	1.80712	1.82022	1.83332	1.84641	1.85977	1.87311	1.88645	1.8998	1.9132	1.92725	1.94129
26.4		1.37069	1.38065	1.39062	1.40061	1.41062	1.42061	1.43127	1.44186	1.45243	1.46303	1.4737	1.48511	1.49653	1.50791	1.51925	1.53059	1.54217	1.55378	1.56539	1.57702	1.58866	1.60049	1.61237	1.62426	1.63617	1.64807	1.66021	1.67234	1.6845	1.69672	1.70892	1.72145	1.73399	1.74657	1.75916	1.77174	1.78454	1.79737	1.81024	1.8231	1.83595	1.84903	1.8621	1.87516	1.88824	1.90136	1.91525	1.92911
26.6		1.37092	1.38061	1.39031	1.40004	1.40979	1.41951	1.42989	1.44019	1.45048	1.46079	1.47117	1.48232	1.49348	1.50459	1.51568	1.52676	1.53812	1.54951	1.56091	1.57232	1.58373	1.59512	1.60654	1.61797	1.62942	1.64087	1.65279	1.66471	1.67667	1.68869	1.70069	1.71302	1.72534	1.73773	1.75011	1.76249	1.77505	1.78765	1.80027	1.81289	1.8255	1.83829	1.85107	1.86384	1.87662	1.88945	1.90316	1.91685
26.8		1.37029	1.37985	1.38943	1.39902	1.40865	1.41824	1.42837	1.43843	1.44846	1.45853	1.46866	1.47954	1.49044	1.50128	1.51211	1.52293	1.53391	1.54492	1.55594	1.56697	1.57799	1.58908	1.6002	1.61132	1.62246	1.63359	1.6453	1.65701	1.66876	1.68058	1.69238	1.70452	1.71665	1.72882	1.741	1.75317	1.7655	1.77786	1.79025	1.80264	1.81502	1.82753	1.84002	1.85251	1.86501	1.87756	1.8911	1.90464
27		1.36896	1.37848	1.38802	1.39759	1.40718	1.41674	1.42663	1.43645	1.44625	1.45608	1.46597	1.4766	1.48723	1.49782	1.50839	1.51897	1.52948	1.54003	1.55058	1.56114	1.5717	1.58259	1.5935	1.60442	1.61535	1.62628	1.63778	1.64927	1.66082	1.67244	1.68405	1.69598	1.70791	1.71988	1.73186	1.74383	1.75592	1.76805	1.7802	1.79236	1.80451	1.81674	1.82895	1.84115	1.85337	1.86564	1.87904	1.89243
27.2		1.3675	1.37681	1.38615	1.39551	1.4049	1.41426	1.42409	1.43385	1.44359	1.45336	1.46319	1.47349	1.4838	1.49406	1.50431	1.51456	1.52471	1.5349	1.54509	1.55529	1.56548	1.57617	1.58688	1.59759	1.60831	1.61903	1.63031	1.6416	1.65294	1.66436	1.67576	1.68749	1.69922	1.71099	1.72275	1.73451	1.74637	1.75826	1.77019	1.78211	1.79403	1.80597	1.81789	1.8298	1.84173	1.85369	1.86694	1.88018
27.4		1.36577	1.37487	1.384	1.39315	1.40233	1.41148	1.42117	1.43079	1.4404	1.45003	1.45972	1.46968	1.47965	1.48958	1.49948	1.50939	1.51931	1.52925	1.53921	1.54916	1.55911	1.5696	1.58011	1.59061	1.60113	1.61164	1.62271	1.63379	1.64492	1.65614	1.66734	1.67888	1.69041	1.70197	1.71353	1.72509	1.73671	1.74837	1.76007	1.77176	1.78346	1.79517	1.80688	1.81858	1.83028	1.84201	1.85504	1.86807
27.6		1.36376	1.37266	1.38159	1.39054	1.39952	1.40847	1.41797	1.4274	1.43681	1.44624	1.45574	1.46542	1.47512	1.48478	1.49441	1.50405	1.51373	1.52344	1.53315	1.54287	1.55258	1.56289	1.5732	1.58351	1.59384	1.60417	1.61502	1.62589	1.63683	1.64785	1.65885	1.67019	1.68152	1.69288	1.70424	1.7156	1.727	1.73843	1.74989	1.76136	1.77283	1.78441	1.79597	1.80754	1.81911	1.83069	1.84343	1.85618
27.8		1.36155	1.37025	1.37898	1.38774	1.39652	1.40528	1.41458	1.42382	1.43303	1.44227	1.45157	1.46093	1.47031	1.47964	1.48895	1.49827	1.50778	1.51734	1.52689	1.53645	1.54599	1.55613	1.56626	1.57638	1.58652	1.59666	1.60731	1.61798	1.62871	1.63953	1.65034	1.66148	1.67261	1.68377	1.69493	1.70609	1.71726	1.72846	1.7397	1.75094	1.76218	1.77363	1.78506	1.7965	1.80794	1.81938	1.83183	1.84429
28		1.35915	1.36765	1.37618	1.38473	1.39331	1.40187	1.41098	1.42002	1.42905	1.43809	1.44719	1.45626	1.46534	1.47438	1.48339	1.49242	1.50177	1.51116	1.52055	1.52994	1.53931	1.54927	1.55924	1.56919	1.57916	1.58913	1.59958	1.61004	1.62056	1.63118	1.64179	1.65273	1.66367	1.67463	1.68559	1.69655	1.7075	1.71848	1.7295	1.74051	1.75153	1.76285	1.77415	1.78546	1.79677	1.80807	1.82023	1.8324
28.2		1.35655	1.36484	1.37317	1.38152	1.3899	1.39827	1.40715	1.41596	1.42474	1.43355	1.44242	1.45125	1.4601	1.46891	1.47769	1.48648	1.49567	1.50491	1.51414	1.52338	1.53261	1.5424	1.5522	1.56198	1.57178	1.58158	1.59183	1.60209	1.61242	1.62283	1.63323	1.64396	1.6547	1.66545	1.67621	1.68697	1.69771	1.70847	1.71925	1.73004	1.74082	1.75201	1.76319	1.77436	1.78554	1.79672	1.80859	1.82049
28.4		1.35377	1.36186	1.36998	1.37813	1.3863	1.39448	1.40307	1.41159	1.42009	1.42861	1.43718	1.44587	1.45457	1.46322	1.47184	1.48047	1.48951	1.49859	1.50768	1.51677	1.52585	1.53547	1.54509	1.5547	1.56433	1.57396	1.58402	1.59409	1.60422	1.61443	1.62463	1.63516	1.64568	1.65623	1.66679	1.67735	1.68787	1.69841	1.70896	1.71952	1.73007	1.74114	1.75219	1.76324	1.7743	1.78536	1.79695	1.80856
28.6		1.35082	1.3587	1.36661	1.37455	1.38253	1.39051	1.39883	1.40709	1.41532	1.42358	1.43189	1.44042	1.44896	1.45746	1.46593	1.47439	1.48328	1.49221	1.50115	1.51009	1.51903	1.52847	1.53792	1.54736	1.55682	1.56626	1.57618	1.5861	1.59608	1.60613	1.61617	1.62646	1.63675	1.64706	1.65737	1.6677	1.67806	1.68844	1.69882	1.70921	1.71959	1.73048	1.74136	1.75223	1.76312	1.77401	1.78531	1.79665
28.8		1.34762	1.35531	1.36303	1.37078	1.37857	1.38636	1.39445	1.40246	1.41045	1.41848	1.42655	1.43493	1.44332	1.45168	1.45998	1.46828	1.47701	1.48579	1.49457	1.50336	1.51215	1.52142	1.5307	1.53997	1.54925	1.55852	1.56832	1.5781	1.58794	1.59785	1.60775	1.61781	1.62786	1.63794	1.64803	1.65814	1.6684	1.67869	1.68897	1.69926	1.70954	1.72017	1.73078	1.7414	1.75202	1.76265	1.77367	1.78473
29		1.34421	1.35172	1.35926	1.36683	1.37443	1.38204	1.38992	1.39772	1.4055	1.41331	1.42118	1.42941	1.43766	1.44587	1.454	1.46213	1.47071	1.47933	1.48795	1.49659	1.50522	1.51431	1.52343	1.53253	1.54165	1.55075	1.56042	1.57007	1.57977	1.58954	1.5993	1.60919	1.61908	1.629	1.63892	1.64887	1.65897	1.6691	1.67922	1.68933	1.69945	1.70982	1.72018	1.73053	1.7409	1.75128	1.76201	1.77279
29.2		1.34057	1.34787	1.3552	1.36255	1.36994	1.37734	1.38507	1.39272	1.40035	1.40801	1.41573	1.42382	1.43192	1.43998	1.44796	1.45592	1.46435	1.47282	1.48129	1.48978	1.49827	1.50721	1.51618	1.52513	1.5341	1.54305	1.55256	1.56206	1.5716	1.58121	1.59081	1.60053	1.61025	1.62	1.62975	1.63952	1.64946	1.65943	1.66939	1.67935	1.6893	1.69942	1.70954	1.71964	1.72976	1.73989	1.75035	1.76085
29.4		1.3367	1.3438	1.35094	1.3581	1.36529	1.37251	1.3801	1.38761	1.3951	1.40263	1.41021	1.41815	1.4261	1.43402	1.44184	1.44966	1.45794	1.46626	1.47459	1.48294	1.4913	1.50009	1.50891	1.51771	1.52652	1.53531	1.54465	1.55398	1.56335	1.57278	1.5822	1.59177	1.60134	1.61092	1.62052	1.63014	1.63993	1.64975	1.65956	1.66936	1.67917	1.68904	1.6989	1.70875	1.71862	1.72849	1.73867	1.7489
29.6		1.33261	1.33955	1.34652	1.35352	1.36055	1.36761	1.37505	1.38242	1.38977	1.39715	1.40457	1.41236	1.42016	1.42792	1.4356	1.44327	1.45142	1.45961	1.4678	1.47602	1.48425	1.49291	1.50158	1.51023	1.5189	1.52752	1.5367	1.54587	1.55507	1.56433	1.57358	1.58298	1.59238	1.6018	1.61124	1.6207	1.63034	1.64002	1.64969	1.65936	1.66903	1.67865	1.68826	1.69787	1.70748	1.71709	1.727	1.73695
29.8		1.3283	1.3351	1.34194	1.3488	1.35569	1.36262	1.3699	1.37713	1.38434	1.39158	1.39886	1.40649	1.41414	1.42175	1.42929	1.43682	1.44483	1.45288	1.46094	1.46903	1.47714	1.48568	1.4942	1.50271	1.51122	1.5197	1.52872	1.53773	1.54678	1.55587	1.56493	1.57416	1.58338	1.59263	1.60189	1.61118	1.6207	1.63025	1.6398	1.64935	1.6589	1.66827	1.67763	1.68698	1.69634	1.70569	1.71532	1.725
30		1.32379	1.33047	1.3372	1.34394	1.35072	1.35753	1.36467	1.37175	1.37882	1.38592	1.39307	1.40055	1.40805	1.41551	1.42291	1.4303	1.43817	1.4461	1.45403	1.46199	1.46997	1.47837	1.48674	1.4951	1.50346	1.51179	1.52066	1.52952	1.53842	1.54736	1.55625	1.56531	1.57435	1.58342	1.5925	1.60163	1.61101	1.62043	1.62984	1.63926	1.64868	1.65781	1.66693	1.67605	1.68517	1.69429	1.70365	1.71305
30.2		1.31896	1.32557	1.33223	1.3389	1.34561	1.35235	1.35936	1.36631	1.37326	1.38023	1.38725	1.39458	1.40193	1.40925	1.41651	1.42376	1.43151	1.4393	1.44709	1.45492	1.46276	1.47101	1.47923	1.48743	1.49563	1.5038	1.51252	1.52123	1.52998	1.53875	1.54746	1.55635	1.56523	1.57413	1.58305	1.59204	1.60126	1.61052	1.61977	1.62903	1.63828	1.64721	1.65613	1.66505	1.67397	1.68289	1.69197	1.70109
30.4		1.31412	1.32065	1.32722	1.33381	1.34043	1.34709	1.35397	1.3608	1.36762	1.37446	1.38136	1.38855	1.39576	1.40293	1.41006	1.41719	1.4248	1.43245	1.44011	1.44779	1.45548	1.46359	1.47165	1.47968	1.48771	1.49571	1.50426	1.51281	1.52138	1.52998	1.53851	1.54725	1.55597	1.56472	1.57349	1.58234	1.59142	1.60052	1.60963	1.61872	1.62782	1.63657	1.6453	1.65403	1.66276	1.67149	1.68029	1.68914
30.6		1.30941	1.31582	1.32227	1.32873	1.33522	1.34176	1.34851	1.35521	1.3619	1.36863	1.3754	1.38245	1.38952	1.39655	1.40355	1.41055	1.41803	1.42554	1.43306	1.4406	1.44815	1.45611	1.46402	1.4719	1.47976	1.48759	1.49596	1.50433	1.51272	1.52114	1.5295	1.53809	1.54666	1.55526	1.56389	1.5726	1.58153	1.59049	1.59944	1.60839	1.61734	1.6259	1.63446	1.64301	1.65157	1.66012	1.66864	1.67722
30.8		1.30465	1.31093	1.31724	1.32358	1.32993	1.33633	1.34295	1.34953	1.35611	1.36271	1.36937	1.37628	1.38321	1.3901	1.39699	1.40386	1.4112	1.41857	1.42595	1.43335	1.44076	1.44858	1.45634	1.46406	1.47175	1.47941	1.4876	1.49579	1.504	1.51224	1.52043	1.52888	1.53731	1.54577	1.55425	1.56282	1.5716	1.58041	1.58921	1.59801	1.60681	1.6152	1.62359	1.63196	1.64035	1.64873	1.65697	1.66526
31		1.29984	1.30598	1.31216	1.31835	1.32455	1.33081	1.33731	1.34376	1.35021	1.3567	1.36323	1.37002	1.37683	1.3836	1.39038	1.39714	1.40432	1.41153	1.41875	1.42597	1.43321	1.44088	1.44848	1.45605	1.46358	1.47108	1.4791	1.48713	1.49518	1.50325	1.51128	1.51958	1.52788	1.5362	1.54455	1.55299	1.56162	1.57028	1.57893	1.58759	1.59624	1.60446	1.61268	1.62088	1.6291	1.63731	1.64527	1.65328
31.2		1.29492	1.30093	1.30697	1.31302	1.31908	1.32519	1.33156	1.33789	1.34422	1.35058	1.35698	1.36366	1.37035	1.377	1.38367	1.39032	1.39733	1.40438	1.41143	1.41847	1.42554	1.43305	1.4405	1.44791	1.4553	1.46264	1.47052	1.47839	1.48629	1.4942	1.50207	1.51023	1.51839	1.52657	1.53478	1.54308	1.55155	1.56006	1.56857	1.57707	1.58557	1.59365	1.60171	1.60976	1.61783	1.62589	1.63357	1.6413
31.4		1.2899	1.29577	1.30168	1.30759	1.31352	1.31948	1.32573	1.33193	1.33813	1.34436	1.35065	1.35721	1.36378	1.37032	1.37686	1.3834	1.39024	1.39711	1.40398	1.41084	1.41772	1.42508	1.43238	1.43964	1.44688	1.45409	1.46183	1.46957	1.47732	1.48509	1.49281	1.50081	1.50881	1.51682	1.52486	1.53298	1.54133	1.5497	1.55808	1.56645	1.57482	1.58276	1.59069	1.59861	1.60654	1.61447	1.62188	1.62933
31.6		1.28476	1.29049	1.29626	1.30204	1.30783	1.31367	1.31979	1.32588	1.33196	1.33807	1.34423	1.35067	1.35712	1.36353	1.36994	1.37635	1.38303	1.38974	1.39644	1.40313	1.40985	1.41704	1.42418	1.43128	1.43838	1.44544	1.45305	1.46065	1.46826	1.47589	1.48345	1.4913	1.49914	1.50699	1.51486	1.52282	1.53104	1.53929	1.54754	1.55578	1.56402	1.57184	1.57964	1.58744	1.59525	1.60305	1.61018	1.61736
31.8		1.27952	1.28512	1.29077	1.29642	1.30209	1.30781	1.3138	1.31976	1.32571	1.33169	1.3377	1.34403	1.35036	1.35663	1.36292	1.36919	1.37573	1.3823	1.38886	1.39543	1.40202	1.40902	1.41598	1.42291	1.42984	1.43673	1.44419	1.45165	1.45911	1.4666	1.47401	1.48169	1.48937	1.49706	1.50478	1.51258	1.52068	1.5288	1.53693	1.54506	1.55318	1.56088	1.56856	1.57625	1.58394	1.59162	1.59848	1.60538
32		1.27418	1.27966	1.28518	1.29072	1.29628	1.30188	1.30774	1.31356	1.31937	1.32522	1.33109	1.33729	1.3435	1.34965	1.3558	1.36194	1.36835	1.37477	1.3812	1.38763	1.39409	1.4009	1.40769	1.41446	1.42121	1.42794	1.43526	1.44257	1.44989	1.45723	1.46449	1.47202	1.47953	1.48707	1.49463	1.50227	1.51025	1.51826	1.52628	1.53429	1.54229	1.54988	1.55746	1.56503	1.57261	1.58019	1.58678	1.5934
32.2		1.26847	1.27389	1.27934	1.28481	1.29031	1.29585	1.30158	1.30727	1.31295	1.31867	1.3244	1.33047	1.33655	1.34257	1.34858	1.35459	1.36086	1.36715	1.37343	1.37973	1.38605	1.39269	1.39931	1.40591	1.4125	1.41907	1.42625	1.43341	1.44059	1.44779	1.45489	1.46227	1.46963	1.47701	1.48442	1.49189	1.49976	1.50766	1.51557	1.52346	1.53136	1.53884	1.5463	1.55377	1.56124	1.56871	1.57504	1.58139
32.4		1.26263	1.26799	1.27338	1.27879	1.28423	1.28971	1.29531	1.30087	1.30642	1.31199	1.31758	1.32351	1.32945	1.33533	1.34122	1.3471	1.35324	1.3594	1.36555	1.37172	1.3779	1.38439	1.39087	1.39733	1.40379	1.41023	1.41725	1.42425	1.43127	1.4383	1.44523	1.45245	1.45966	1.46689	1.47414	1.48145	1.48917	1.49692	1.50467	1.51242	1.52016	1.52758	1.53499	1.5424	1.54981	1.55722	1.56328	1.56937
32.6		1.25666	1.26194	1.26725	1.27257	1.27793	1.28332	1.28882	1.29427	1.29971	1.30517	1.31065	1.31644	1.32224	1.32799	1.33375	1.33951	1.34552	1.35154	1.35755	1.36359	1.36964	1.37601	1.38237	1.38872	1.39507	1.4014	1.40824	1.41506	1.4219	1.42875	1.43549	1.44256	1.44961	1.45668	1.46377	1.47091	1.47846	1.48604	1.49363	1.50121	1.50879	1.51618	1.52356	1.53094	1.53833	1.54572	1.55152	1.55734
32.8		1.25057	1.25574	1.26095	1.26618	1.27143	1.27672	1.28215	1.28752	1.29288	1.29826	1.30365	1.3093	1.31495	1.32056	1.32618	1.3318	1.33768	1.34357	1.34945	1.35536	1.36128	1.36751	1.37375	1.37998	1.38621	1.39243	1.39909	1.40574	1.41239	1.41907	1.42562	1.43252	1.43941	1.44633	1.45325	1.46023	1.46761	1.47502	1.48243	1.48983	1.49724	1.50462	1.51199	1.51936	1.52674	1.53411	1.53967	1.54525
33		1.24435	1.24942	1.25452	1.25964	1.26477	1.26995	1.27529	1.2806	1.28588	1.29119	1.29651	1.30201	1.30753	1.31301	1.3185	1.32399	1.32974	1.33549	1.34125	1.34703	1.35282	1.35892	1.36503	1.37114	1.37724	1.38334	1.38982	1.39628	1.40276	1.40925	1.41562	1.42238	1.42912	1.43588	1.44266	1.44948	1.45669	1.46392	1.47116	1.47839	1.48562	1.49289	1.50015	1.5074	1.51467	1.52193	1.52735	1.5328
33.2		1.238	1.24297	1.24795	1.25296	1.25798	1.26303	1.26827	1.27346	1.27864	1.28385	1.28907	1.29448	1.2999	1.30528	1.31068	1.31607	1.32169	1.32732	1.33295	1.33859	1.34426	1.35023	1.35622	1.36219	1.36817	1.37415	1.38049	1.38681	1.39315	1.3995	1.40574	1.41231	1.41886	1.42544	1.43203	1.43866	1.44569	1.45276	1.45982	1.46687	1.47392	1.48108	1.48824	1.49539	1.50254	1.5097	1.51499	1.52032
33.4		1.23151	1.23637	1.24125	1.24613	1.25104	1.25597	1.2611	1.26618	1.27126	1.27637	1.28148	1.2868	1.29214	1.29743	1.30273	1.30803	1.31353	1.31903	1.32453	1.33006	1.3356	1.34145	1.3473	1.35315	1.359	1.36486	1.37107	1.37727	1.38349	1.38971	1.39584	1.40221	1.40857	1.41495	1.42134	1.42777	1.43463	1.44152	1.4484	1.45527	1.46214	1.4692	1.47625	1.48331	1.49036	1.49742	1.5026	1.50781
33.6		1.2249	1.22965	1.23441	1.23918	1.24398	1.24878	1.2538	1.25878	1.26375	1.26876	1.27377	1.27898	1.28421	1.28939	1.29459	1.29978	1.30517	1.31058	1.31598	1.3214	1.32684	1.33257	1.3383	1.34402	1.34975	1.35547	1.36156	1.36764	1.37373	1.37983	1.38584	1.39202	1.39819	1.40439	1.41059	1.41682	1.4235	1.43021	1.4369	1.44358	1.45026	1.45723	1.46419	1.47115	1.47812	1.48509	1.49016	1.49527
33.8		1.2182	1.22282	1.22747	1.23212	1.2368	1.24147	1.24638	1.25125	1.25612	1.26102	1.26592	1.27102	1.27614	1.28121	1.28629	1.29137	1.29667	1.30198	1.30729	1.31263	1.31798	1.32359	1.3292	1.3348	1.34039	1.346	1.35196	1.35791	1.36388	1.36985	1.37574	1.38173	1.3877	1.3937	1.3997	1.40573	1.41224	1.41877	1.42529	1.43178	1.43829	1.44518	1.45205	1.45893	1.46581	1.4727	1.47768	1.48269
34		1.21135	1.21584	1.22037	1.2249	1.22945	1.234	1.23881	1.24358	1.24836	1.25316	1.25796	1.26296	1.26797	1.27293	1.27791	1.28289	1.28809	1.2933	1.29851	1.30374	1.30899	1.31449	1.31998	1.32546	1.33093	1.33642	1.34226	1.34809	1.35393	1.35979	1.36556	1.37141	1.37724	1.38309	1.38895	1.39483	1.40111	1.40742	1.4137	1.41996	1.42623	1.43305	1.43985	1.44666	1.45347	1.46029	1.46518	1.4701
34.2		1.20434	1.20872	1.21313	1.21754	1.22198	1.22642	1.23113	1.2358	1.24048	1.24518	1.24989	1.25477	1.25968	1.26454	1.26941	1.27429	1.27937	1.28447	1.28957	1.29469	1.29983	1.30523	1.31062	1.31599	1.32136	1.32674	1.33245	1.33816	1.34388	1.34961	1.35527	1.36097	1.36666	1.37237	1.37809	1.38382	1.38987	1.39596	1.40201	1.40804	1.41408	1.42083	1.42758	1.43432	1.44108	1.44783	1.45264	1.45748
34.4		1.19718	1.20145	1.20575	1.21006	1.21439	1.21872	1.22333	1.22791	1.23249	1.23709	1.2417	1.24648	1.25128	1.25603	1.2608	1.26557	1.27054	1.27552	1.28051	1.28552	1.29055	1.29585	1.30114	1.30641	1.31168	1.31696	1.32255	1.32814	1.33373	1.33935	1.3449	1.35045	1.356	1.36156	1.36713	1.37271	1.37855	1.38442	1.39026	1.39607	1.40189	1.40855	1.41521	1.42186	1.42852	1.43518	1.43997	1.44478
34.6		1.18989	1.19406	1.19826	1.20246	1.20669	1.21092	1.21544	1.21992	1.2244	1.2289	1.23341	1.23808	1.24277	1.24741	1.25208	1.25674	1.26159	1.26646	1.27134	1.27624	1.28115	1.28634	1.29152	1.29669	1.30186	1.30704	1.31252	1.31799	1.32349	1.32899	1.33444	1.33985	1.34524	1.35066	1.35608	1.3615	1.36716	1.37284	1.37849	1.38411	1.38974	1.39622	1.40269	1.40915	1.41563	1.4221	1.42695	1.43182
34.8		1.18245	1.18653	1.19064	1.19478	1.19892	1.20308	1.20749	1.21186	1.21623	1.22063	1.22503	1.2296	1.23418	1.23872	1.24328	1.24784	1.25258	1.25734	1.26211	1.2669	1.2717	1.27679	1.28187	1.28693	1.29199	1.29707	1.30244	1.3078	1.31318	1.31858	1.32392	1.32918	1.33442	1.33969	1.34497	1.35024	1.35575	1.36129	1.3668	1.37228	1.37778	1.38402	1.39025	1.39648	1.40272	1.40895	1.41388	1.41884
35		1.17486	1.17887	1.18291	1.18697	1.19105	1.19513	1.19944	1.20371	1.20797	1.21227	1.21656	1.22103	1.22552	1.22996	1.23442	1.23888	1.24351	1.24817	1.25283	1.25751	1.26221	1.26718	1.27214	1.27709	1.28205	1.28701	1.29229	1.29756	1.30284	1.30815	1.3134	1.31849	1.32356	1.32866	1.33376	1.33886	1.34422	1.34962	1.355	1.36036	1.36572	1.37173	1.37773	1.38372	1.38973	1.39574	1.40076	1.40582
35.2		1.16712	1.17107	1.17504	1.17904	1.18306	1.18708	1.19128	1.19544	1.1996	1.20379	1.20799	1.21236	1.21674	1.22109	1.22545	1.2298	1.23434	1.23889	1.24345	1.24802	1.25261	1.25747	1.26232	1.26716	1.272	1.27686	1.28204	1.28722	1.29241	1.29763	1.30279	1.30769	1.31258	1.31749	1.32241	1.32732	1.33255	1.33782	1.34308	1.34831	1.35356	1.35934	1.36512	1.37089	1.37668	1.38246	1.3876	1.39277
35.4		1.15925	1.16314	1.16706	1.171	1.17495	1.17892	1.18301	1.18707	1.19113	1.19522	1.19932	1.20358	1.20787	1.21212	1.21638	1.22063	1.22507	1.22951	1.23396	1.23843	1.24292	1.24766	1.2524	1.25713	1.26186	1.26661	1.27168	1.27675	1.28183	1.28695	1.29201	1.29683	1.30165	1.3065	1.31135	1.31619	1.32119	1.32623	1.33127	1.33628	1.34131	1.34692	1.35253	1.35815	1.36376	1.36938	1.37459	1.37985
35.6		1.15125	1.15509	1.15896	1.16284	1.16675	1.17066	1.17466	1.17861	1.18257	1.18655	1.19055	1.19472	1.19891	1.20306	1.20722	1.21137	1.2157	1.22004	1.22439	1.22876	1.23314	1.23777	1.2424	1.24702	1.25164	1.25627	1.26122	1.26616	1.27113	1.27613	1.28108	1.28587	1.29066	1.29547	1.30029	1.3051	1.30988	1.3147	1.31951	1.32431	1.32912	1.33458	1.34003	1.34548	1.35094	1.35639	1.36167	1.36699
35.8		1.14314	1.14692	1.15073	1.15456	1.15842	1.16228	1.16618	1.17005	1.17391	1.1778	1.18171	1.18578	1.18986	1.19391	1.19797	1.20203	1.20625	1.21049	1.21473	1.219	1.22328	1.22778	1.23228	1.23677	1.24126	1.24577	1.25061	1.25545	1.26032	1.26523	1.27008	1.27485	1.27961	1.28439	1.28918	1.29395	1.29863	1.30335	1.30807	1.31279	1.3175	1.32266	1.32782	1.33298	1.33814	1.34331	1.34863	1.35399
36		1.13498	1.1387	1.14246	1.14623	1.15003	1.15384	1.15765	1.16142	1.16519	1.16899	1.1728	1.17677	1.18076	1.1847	1.18866	1.19262	1.19674	1.20088	1.20502	1.20918	1.21336	1.21773	1.2221	1.22646	1.23081	1.23519	1.23993	1.24467	1.24944	1.25426	1.25903	1.26377	1.2685	1.27325	1.27802	1.28276	1.28735	1.29197	1.29659	1.30121	1.30583	1.31081	1.31578	1.32075	1.32573	1.33071	1.33596	1.34127
36.2		1.12677	1.13044	1.13414	1.13785	1.14159	1.14534	1.14907	1.15275	1.15644	1.16015	1.16388	1.16775	1.17164	1.17549	1.17936	1.18322	1.18722	1.19123	1.19525	1.19929	1.20334	1.20763	1.21191	1.21617	1.22044	1.22473	1.22937	1.23402	1.23869	1.24341	1.24808	1.25278	1.25748	1.26221	1.26694	1.27166	1.27613	1.28063	1.28515	1.28967	1.29417	1.29904	1.3039	1.30876	1.31363	1.31849	1.32363	1.32882
36.4		1.11851	1.1221	1.12572	1.12936	1.13303	1.13671	1.14037	1.14398	1.1476	1.15125	1.15491	1.15868	1.16247	1.16622	1.16999	1.17375	1.17762	1.1815	1.18539	1.1893	1.19322	1.19742	1.20161	1.20579	1.20997	1.21416	1.21872	1.22326	1.22784	1.23245	1.23701	1.24164	1.24627	1.25092	1.25557	1.26021	1.26462	1.26907	1.27354	1.27799	1.28244	1.28719	1.29193	1.29667	1.30142	1.30618	1.31121	1.3163
36.6		1.11018	1.1137	1.11725	1.12082	1.12441	1.12801	1.1316	1.13515	1.1387	1.14228	1.14588	1.14955	1.15323	1.15688	1.16054	1.1642	1.16795	1.1717	1.17546	1.17924	1.18304	1.18714	1.19123	1.19531	1.1994	1.2035	1.20795	1.2124	1.21687	1.22138	1.22583	1.23037	1.2349	1.23945	1.24401	1.24855	1.25294	1.25736	1.26179	1.26622	1.27064	1.27527	1.27988	1.28451	1.28915	1.29378	1.29873	1.30373
36.8		1.1018	1.10524	1.10871	1.1122	1.11572	1.11924	1.12275	1.12622	1.1297	1.1332	1.13672	1.14029	1.14389	1.14744	1.15101	1.15458	1.15826	1.16195	1.16566	1.16938	1.17312	1.17705	1.18097	1.18488	1.1888	1.19273	1.19709	1.20144	1.20581	1.2102	1.21455	1.21899	1.22343	1.22789	1.23235	1.2368	1.24117	1.24556	1.24998	1.25438	1.25878	1.26329	1.2678	1.27231	1.27684	1.28137	1.28622	1.29113
37		1.09336	1.09672	1.10011	1.10352	1.10696	1.1104	1.1138	1.11716	1.12053	1.12392	1.12733	1.13084	1.13437	1.13786	1.14136	1.14487	1.14849	1.15213	1.15577	1.15944	1.16312	1.16697	1.17083	1.17467	1.17852	1.18238	1.18654	1.19068	1.19485	1.19903	1.20316	1.20751	1.21186	1.21622	1.2206	1.22496	1.22931	1.23369	1.23809	1.24248	1.24686	1.25131	1.25575	1.2602	1.26466	1.26913	1.27384	1.27863
37.2		1.08485	1.08811	1.0914	1.0947	1.09803	1.10137	1.10468	1.10796	1.11124	1.11454	1.11787	1.12132	1.12478	1.12821	1.13165	1.13509	1.13865	1.14223	1.14582	1.14942	1.15305	1.15684	1.16063	1.1644	1.16819	1.17198	1.17605	1.1801	1.18417	1.18824	1.19227	1.19641	1.20054	1.2047	1.20886	1.21301	1.21735	1.22173	1.22612	1.2305	1.23487	1.23927	1.24366	1.24805	1.25246	1.25688	1.26146	1.26612
37.4		1.07607	1.07919	1.08235	1.08553	1.08874	1.09195	1.0952	1.09842	1.10164	1.1049	1.10817	1.11157	1.11498	1.11835	1.12174	1.12512	1.12864	1.13216	1.1357	1.13926	1.14283	1.14656	1.1503	1.15402	1.15774	1.16149	1.1655	1.1695	1.1735	1.17751	1.18146	1.18545	1.18944	1.19346	1.19748	1.2015	1.20573	1.21	1.21428	1.21855	1.22281	1.22717	1.23152	1.23588	1.24024	1.24462	1.24907	1.25361
37.6		1.06741	1.07043	1.07349	1.07657	1.07968	1.08279	1.08597	1.08912	1.09227	1.09545	1.09866	1.10199	1.10534	1.10864	1.11196	1.11528	1.11873	1.12219	1.12567	1.12916	1.13266	1.13632	1.13999	1.14364	1.14729	1.15096	1.1549	1.15883	1.16277	1.16669	1.17057	1.17448	1.17839	1.18233	1.18627	1.19021	1.19427	1.19837	1.20248	1.20659	1.21068	1.21501	1.21933	1.22366	1.228	1.23234	1.23667	1.24108
37.8		1.05846	1.06137	1.06431	1.06728	1.07027	1.07326	1.07639	1.07948	1.08257	1.08569	1.08884	1.09212	1.09541	1.09866	1.10192	1.10519	1.10859	1.112	1.11542	1.11886	1.12232	1.12592	1.12952	1.13312	1.13671	1.14033	1.14421	1.14809	1.15196	1.15581	1.15961	1.16344	1.16727	1.17113	1.17499	1.17884	1.18275	1.1867	1.19066	1.19463	1.19856	1.20286	1.20715	1.21144	1.21574	1.22005	1.22426	1.22854
38		1.04945	1.05224	1.05506	1.05791	1.06077	1.06364	1.0667	1.06972	1.07274	1.0758	1.07888	1.0821	1.08533	1.08852	1.09172	1.09492	1.09826	1.10162	1.10498	1.10836	1.11176	1.1153	1.11883	1.12236	1.12589	1.12944	1.13326	1.13707	1.14088	1.14467	1.1484	1.15212	1.15583	1.15957	1.16332	1.16706	1.17088	1.17475	1.17862	1.18249	1.18634	1.1906	1.19484	1.19909	1.20336	1.20762	1.21175	1.21594
38.2		1.04043	1.04311	1.04583	1.04857	1.05134	1.05411	1.05707	1.05999	1.06292	1.06588	1.06887	1.07201	1.07517	1.07829	1.08143	1.08456	1.08783	1.09113	1.09443	1.09774	1.10107	1.10454	1.10801	1.11146	1.11492	1.1184	1.12214	1.12588	1.12963	1.13335	1.13703	1.14059	1.14414	1.14773	1.15132	1.15491	1.1587	1.16252	1.16636	1.17019	1.17401	1.17821	1.1824	1.1866	1.19081	1.19502	1.19911	1.20325
38.4		1.03137	1.03398	1.03663	1.0393	1.04199	1.04469	1.04753	1.05033	1.05313	1.05597	1.05884	1.06191	1.065	1.06804	1.0711	1.07416	1.07737	1.0806	1.08383	1.08708	1.09034	1.09374	1.09713	1.10051	1.1039	1.1073	1.11093	1.11456	1.1182	1.12182	1.12539	1.12883	1.13228	1.13575	1.13922	1.1427	1.14644	1.15022	1.15401	1.15779	1.16156	1.16571	1.16986	1.17401	1.17817	1.18233	1.18637	1.19046
38.6		1.02226	1.02479	1.02737	1.02996	1.03258	1.03521	1.03793	1.04061	1.04329	1.04601	1.04876	1.05175	1.05476	1.05773	1.06071	1.06369	1.06683	1.06999	1.07315	1.07632	1.07951	1.08284	1.08616	1.08948	1.0928	1.09614	1.09961	1.10308	1.10656	1.11003	1.11344	1.11682	1.12021	1.12361	1.12703	1.13044	1.13413	1.13786	1.1416	1.14533	1.14905	1.15315	1.15725	1.16135	1.16546	1.16957	1.17358	1.17763
38.8		1.01314	1.01559	1.01809	1.0206	1.02315	1.0257	1.02833	1.03092	1.03351	1.03613	1.03879	1.04167	1.04457	1.04743	1.05031	1.05318	1.05625	1.05933	1.06241	1.06551	1.06863	1.07186	1.07509	1.07831	1.08154	1.08478	1.08815	1.09151	1.09488	1.09823	1.10154	1.10487	1.10819	1.11154	1.1149	1.11825	1.12189	1.12556	1.12924	1.13292	1.13659	1.14062	1.14464	1.14867	1.15271	1.15674	1.16074	1.16477
39		1.00395	1.00633	1.00875	1.01119	1.01366	1.01613	1.01868	1.02119	1.0237	1.02624	1.02881	1.03157	1.03436	1.0371	1.03986	1.04261	1.0456	1.04861	1.05161	1.05464	1.05768	1.06078	1.06388	1.06697	1.07007	1.07318	1.07649	1.0798	1.08312	1.08642	1.08967	1.09296	1.09623	1.09953	1.10284	1.10615	1.10972	1.11333	1.11695	1.12056	1.12417	1.12814	1.1321	1.13607	1.14005	1.14403	1.14798	1.15196
39.2		0.9947	0.99701	0.999351	1.00171	1.00411	1.00651	1.00898	1.01141	1.01385	1.01632	1.01881	1.02146	1.02413	1.02676	1.0294	1.03204	1.03493	1.03785	1.04076	1.04369	1.04664	1.04964	1.05265	1.05564	1.05864	1.06164	1.0649	1.06816	1.07141	1.07466	1.07786	1.08108	1.08431	1.08755	1.09081	1.09406	1.09762	1.10122	1.10484	1.10845	1.11205	1.1159	1.11976	1.12362	1.12749	1.13135	1.13525	1.13919
39.4		0.98535	0.987586	0.989854	0.99214	0.994466	0.9968	0.999191	1.00156	1.00393	1.00633	1.00876	1.01134	1.01395	1.01651	1.01909	1.02166	1.02439	1.02713	1.02988	1.03265	1.03544	1.03839	1.04135	1.04429	1.04723	1.05018	1.05337	1.05656	1.05976	1.06294	1.06607	1.06925	1.07242	1.07562	1.07882	1.08202	1.08567	1.08936	1.09306	1.09675	1.10044	1.10411	1.10778	1.11145	1.11513	1.11881	1.12263	1.1265
39.6		0.975946	0.978116	0.980316	0.982535	0.984794	0.987061	0.989379	0.991674	0.99398	0.996315	0.99867	1.00116	1.00367	1.00615	1.00863	1.01112	1.0137	1.01632	1.01893	1.02156	1.02421	1.02711	1.03001	1.0329	1.03579	1.03869	1.04181	1.04494	1.04807	1.05119	1.05427	1.05753	1.0608	1.06408	1.06738	1.07068	1.07427	1.0779	1.08155	1.08519	1.08883	1.09233	1.09583	1.09933	1.10285	1.10636	1.1101	1.11388
39.8		0.966538	0.968652	0.970794	0.972954	0.975155	0.977363	0.979617	0.98184	0.984067	0.986325	0.9886	0.990946	0.993317	0.995648	0.997994	1.00034	1.00283	1.00536	1.00789	1.01044	1.013	1.01584	1.01868	1.0215	1.02433	1.02716	1.03033	1.0335	1.03667	1.03983	1.04295	1.04621	1.04946	1.05274	1.05602	1.05931	1.06285	1.06643	1.07003	1.07361	1.0772	1.08053	1.08387	1.08721	1.09057	1.09392	1.09758	1.10126
40		0.957076	0.959134	0.961217	0.963314	0.965454	0.9676	0.96977	0.971902	0.974036	0.976199	0.978378	0.980607	0.982859	0.985073	0.987303	0.989529	0.991962	0.994422	0.996888	0.999377	1.00188	1.00468	1.00749	1.01028	1.01307	1.01587	1.01906	1.02225	1.02544	1.02863	1.03176	1.03498	1.03819	1.04143	1.04467	1.04791	1.0514	1.05493	1.05847	1.062	1.06553	1.06871	1.07188	1.07507	1.07828	1.08147	1.08504	1.08864
40.2		0.947607	0.949598	0.951611	0.953636	0.955704	0.957778	0.959816	0.961816	0.963815	0.965844	0.967888	0.970046	0.972227	0.974372	0.976533	0.978689	0.981069	0.983476	0.985891	0.988331	0.99078	0.993601	0.996423	0.999236	1.00205	1.00486	1.00801	1.01116	1.01431	1.01745	1.02055	1.02372	1.02689	1.03008	1.03328	1.03647	1.03991	1.04338	1.04687	1.05035	1.05382	1.05685	1.05987	1.06291	1.06596	1.06901	1.07249	1.076
40.4		0.938065	0.939976	0.941904	0.943842	0.945826	0.947814	0.949741	0.951631	0.95352	0.955437	0.957369	0.959458	0.961569	0.963644	0.965734	0.967821	0.970231	0.972671	0.975118	0.97759	0.980072	0.982833	0.985596	0.988349	0.991103	0.993857	0.996959	1.00006	1.00316	1.00625	1.0093	1.01241	1.01553	1.01866	1.0218	1.02494	1.02825	1.03161	1.03498	1.03835	1.04171	1.04466	1.04761	1.05058	1.05356	1.05653	1.05993	1.06336
40.6		0.928449	0.930241	0.932046	0.933858	0.935717	0.93758	0.939439	0.941261	0.943082	0.944933	0.946796	0.948877	0.95098	0.953045	0.955126	0.957205	0.95958	0.961986	0.964401	0.966841	0.96929	0.972006	0.974723	0.977432	0.980141	0.982853	0.985893	0.988932	0.991972	0.995002	0.99799	1.00105	1.00411	1.00718	1.01026	1.01334	1.01653	1.01975	1.02299	1.02622	1.02945	1.03236	1.03527	1.0382	1.04114	1.04407	1.04738	1.05072
40.8		0.918717	0.920411	0.922111	0.923815	0.925567	0.927324	0.929141	0.930922	0.932705	0.934516	0.936339	0.9384	0.940482	0.942527	0.944587	0.946645	0.948969	0.951325	0.95369	0.956079	0.958479	0.961149	0.963821	0.966484	0.969149	0.971818	0.974798	0.977777	0.980757	0.983727	0.986656	0.989659	0.992661	0.995678	0.998698	1.00171	1.00476	1.00785	1.01096	1.01406	1.01716	1.02003	1.0229	1.02579	1.02869	1.03158	1.03481	1.03806
41		0.908734	0.910383	0.912033	0.913684	0.91538	0.91708	0.918878	0.92064	0.922405	0.9242	0.926007	0.928018	0.93005	0.932046	0.934055	0.936063	0.938336	0.940641	0.942955	0.945293	0.947642	0.950265	0.952889	0.955505	0.958125	0.960752	0.96369	0.966626	0.969563	0.972491	0.975379	0.978309	0.981237	0.984177	0.987116	0.990046	0.992959	0.995919	0.998894	1.00186	1.00483	1.00767	1.0105	1.01336	1.01622	1.01907	1.02222	1.02539
41.2		0.898701	0.900334	0.901968	0.903605	0.905286	0.906969	0.908717	0.910431	0.91215	0.913896	0.915653	0.917616	0.9196	0.921547	0.923507	0.925464	0.927686	0.929938	0.932199	0.934484	0.936781	0.939356	0.941933	0.944503	0.947078	0.949662	0.952561	0.955458	0.958356	0.961246	0.964097	0.966947	0.969797	0.972654	0.975507	0.978346	0.981129	0.983962	0.986809	0.989652	0.992492	0.995297	0.998098	1.00091	1.00374	1.00655	1.00963	1.01271
41.4		0.888767	0.890354	0.891944	0.893539	0.895175	0.896812	0.898516	0.900185	0.901862	0.903562	0.905272	0.907188	0.909123	0.911022	0.912933	0.91484	0.917011	0.91921	0.921419	0.923651	0.925897	0.928423	0.930951	0.933475	0.936004	0.938543	0.941398	0.944251	0.947105	0.949951	0.952759	0.955534	0.958309	0.961088	0.96386	0.966613	0.969269	0.971979	0.974702	0.977422	0.98014	0.98291	0.985677	0.988452	0.991239	0.994019	0.997019	1.00002
41.6		0.878802	0.880341	0.881887	0.88344	0.885032	0.886624	0.888285	0.889913	0.891548	0.893203	0.894866	0.896736	0.898623	0.900473	0.902335	0.904194	0.906316	0.908464	0.910622	0.912804	0.914998	0.917473	0.919951	0.922425	0.924905	0.927397	0.930188	0.932978	0.93577	0.938554	0.941302	0.944032	0.946763	0.949497	0.952222	0.954923	0.957447	0.960021	0.962608	0.965191	0.967773	0.970505	0.973233	0.975965	0.978711	0.981449	0.984371	0.987298
41.8		0.868803	0.870296	0.8718	0.873313	0.874864	0.876412	0.878029	0.879614	0.881206	0.882812	0.884427	0.886249	0.888089	0.889893	0.891709	0.893522	0.895597	0.897696	0.899804	0.901935	0.904078	0.906502	0.908928	0.911353	0.913782	0.916224	0.918952	0.921677	0.924405	0.927125	0.92981	0.932496	0.935181	0.93787	0.940549	0.943197	0.945594	0.948036	0.95049	0.952941	0.955392	0.958085	0.960773	0.963463	0.966166	0.968863	0.971708	0.974557
42		0.85877	0.860218	0.861681	0.863157	0.864669	0.866177	0.86775	0.869292	0.870841	0.872398	0.873962	0.875735	0.877528	0.879284	0.881053	0.882819	0.884849	0.886899	0.888957	0.891038	0.89313	0.895502	0.897877	0.900251	0.902631	0.905024	0.907682	0.910338	0.912997	0.915649	0.918267	0.920851	0.923434	0.926022	0.9286	0.93114	0.933476	0.935854	0.938242	0.940628	0.943014	0.945665	0.94831	0.950953	0.95361	0.956262	0.959032	0.961804
42.2		0.848704	0.85011	0.851534	0.852975	0.854451	0.855921	0.85745	0.85895	0.860455	0.861963	0.863475	0.865198	0.866941	0.868647	0.870366	0.872085	0.874068	0.87607	0.87808	0.880113	0.882156	0.884478	0.886803	0.889126	0.891455	0.893797	0.896384	0.89897	0.901558	0.90414	0.906689	0.909163	0.911636	0.914115	0.916583	0.919009	0.921305	0.923637	0.92598	0.928319	0.930661	0.933261	0.935856	0.938446	0.94105	0.943651	0.946352	0.949056
42.4		0.838601	0.839969	0.841356	0.842761	0.844201	0.845632	0.847116	0.848571	0.850031	0.851489	0.852952	0.854627	0.856321	0.857979	0.859651	0.861323	0.863258	0.865214	0.867176	0.869161	0.871156	0.873428	0.875702	0.877974	0.880251	0.882542	0.885057	0.88757	0.890087	0.892596	0.895076	0.897446	0.899816	0.902193	0.90456	0.906879	0.909132	0.911416	0.91371	0.916001	0.918295	0.920846	0.92339	0.925927	0.928478	0.931027	0.933664	0.936303
42.6		0.828461	0.829799	0.831152	0.832522	0.833923	0.835314	0.836747	0.838152	0.839561	0.840972	0.842388	0.844018	0.845668	0.84728	0.848909	0.850538	0.852426	0.854334	0.856248	0.858185	0.860131	0.862348	0.864567	0.866782	0.869004	0.871242	0.873689	0.876135	0.878585	0.881027	0.88344	0.885711	0.887982	0.890263	0.892534	0.894752	0.896957	0.899192	0.901436	0.903676	0.905919	0.908423	0.91092	0.913407	0.915906	0.918406	0.920977	0.92355
42.8		0.818306	0.81962	0.820944	0.822281	0.823647	0.825002	0.826385	0.827738	0.829094	0.830455	0.831823	0.833407	0.83501	0.836577	0.838161	0.839744	0.841583	0.84344	0.845302	0.847189	0.849086	0.851234	0.853383	0.85553	0.857683	0.859855	0.862249	0.864641	0.867035	0.869417	0.871771	0.873938	0.876104	0.878284	0.880457	0.882582	0.884742	0.886934	0.889135	0.891334	0.893534	0.895991	0.898442	0.900878	0.903324	0.905772	0.908278	0.910786
43		0.808119	0.809412	0.810708	0.812014	0.813347	0.814667	0.815999	0.8173	0.818603	0.819916	0.821236	0.822773	0.824331	0.825853	0.827393	0.828931	0.830718	0.832524	0.834335	0.83617	0.838016	0.840093	0.842172	0.844248	0.846332	0.848436	0.850775	0.853113	0.85545	0.857772	0.860066	0.862133	0.8642	0.866283	0.868363	0.870399	0.872514	0.874663	0.876822	0.878978	0.881137	0.883547	0.885951	0.888337	0.89073	0.893126	0.895567	0.898012
43.2		0.797899	0.799173	0.800443	0.801718	0.803018	0.804303	0.805584	0.806832	0.808082	0.809348	0.810622	0.812114	0.813628	0.815106	0.816602	0.818094	0.819831	0.821584	0.823342	0.825119	0.826908	0.82891	0.830914	0.832915	0.834926	0.836959	0.839246	0.841532	0.843814	0.846078	0.848314	0.85029	0.852267	0.85426	0.856252	0.858204	0.860273	0.862379	0.864497	0.866611	0.868727	0.871091	0.873448	0.875785	0.878125	0.880469	0.882847	0.885228
43.4		0.787653	0.788903	0.790147	0.791394	0.792662	0.793915	0.795148	0.796349	0.797551	0.79877	0.799998	0.801443	0.802911	0.804343	0.805793	0.807237	0.808923	0.810624	0.812328	0.814045	0.815776	0.817701	0.819628	0.821554	0.823489	0.825451	0.827685	0.829917	0.832144	0.834348	0.836526	0.838417	0.840307	0.842215	0.844123	0.845995	0.84802	0.850083	0.852159	0.854231	0.856306	0.858625	0.860936	0.863224	0.865512	0.867804	0.870119	0.872436
43.6		0.7774	0.778623	0.779833	0.781044	0.782275	0.783491	0.784679	0.785834	0.786992	0.78817	0.789357	0.790757	0.792179	0.793566	0.794969	0.796366	0.797998	0.799645	0.801294	0.80295	0.804621	0.806468	0.808318	0.810167	0.812026	0.813913	0.816053	0.818192	0.820322	0.822426	0.824504	0.826352	0.8282	0.830065	0.831931	0.833765	0.835744	0.837764	0.839799	0.841831	0.843865	0.846138	0.848404	0.850643	0.852879	0.855119	0.85737	0.859624
43.8		0.767121	0.768316	0.769493	0.770667	0.771861	0.773041	0.774184	0.775295	0.776409	0.777548	0.778696	0.780053	0.78143	0.782769	0.784125	0.785473	0.787045	0.788632	0.79022	0.791811	0.793417	0.795191	0.796967	0.798745	0.800532	0.802346	0.804389	0.806432	0.808464	0.810466	0.812443	0.81425	0.816057	0.817881	0.819707	0.821507	0.823437	0.82541	0.8274	0.829388	0.831378	0.833614	0.835841	0.83804	0.840234	0.842432	0.844618	0.846806
44		0.756785	0.757958	0.759108	0.760252	0.761416	0.762567	0.763665	0.764731	0.765802	0.7669	0.768009	0.769324	0.770654	0.771946	0.773254	0.774553	0.776053	0.777568	0.779081	0.780594	0.782122	0.783835	0.785552	0.787269	0.788995	0.790746	0.792697	0.794648	0.796586	0.79849	0.80037	0.802135	0.803901	0.805683	0.807469	0.809233	0.811116	0.813041	0.814984	0.816924	0.818866	0.821061	0.823248	0.825405	0.82756	0.82972	0.831845	0.833972
44.2		0.746383	0.747532	0.74866	0.749783	0.750925	0.752053	0.753111	0.754134	0.755158	0.756211	0.757275	0.758541	0.759821	0.761061	0.762317	0.763563	0.764994	0.76644	0.767883	0.769319	0.770771	0.772425	0.774082	0.775735	0.777398	0.779084	0.780947	0.78281	0.784658	0.786469	0.788258	0.789983	0.791707	0.79345	0.795198	0.796927	0.798768	0.800652	0.802553	0.804451	0.80635	0.808501	0.810642	0.812753	0.814866	0.816986	0.81905	0.821116
44.4		0.735895	0.737018	0.738123	0.739222	0.740339	0.741445	0.742469	0.743454	0.744438	0.745452	0.746477	0.7477	0.748936	0.750132	0.751339	0.752535	0.753898	0.755276	0.756647	0.758002	0.759375	0.760967	0.762562	0.764149	0.765746	0.767367	0.769146	0.770928	0.772692	0.774416	0.776121	0.777805	0.77949	0.781192	0.782902	0.784598	0.786405	0.788255	0.790123	0.791987	0.793853	0.795954	0.798045	0.800105	0.802169	0.80424	0.806243	0.808248
44.6		0.725359	0.726453	0.727531	0.728603	0.729693	0.730774	0.731771	0.732728	0.73368	0.734664	0.735658	0.73684	0.738034	0.739186	0.740344	0.741488	0.742783	0.744095	0.745394	0.746667	0.747959	0.749488	0.751019	0.752534	0.75406	0.755611	0.757308	0.759009	0.760693	0.762339	0.763967	0.765614	0.767262	0.768928	0.770602	0.772262	0.774035	0.775851	0.777686	0.779516	0.781348	0.7834	0.78544	0.787448	0.789464	0.791485	0.793427	0.795372
44.8		0.714757	0.715817	0.716867	0.71791	0.718973	0.720028	0.721003	0.721935	0.722859	0.723814	0.72478	0.725914	0.727056	0.728155	0.729262	0.730357	0.731586	0.732831	0.734064	0.73527	0.736493	0.737974	0.739448	0.7409	0.74236	0.743843	0.745462	0.747085	0.748695	0.750271	0.751829	0.75345	0.755071	0.756711	0.758359	0.759992	0.761717	0.763486	0.765274	0.767058	0.768843	0.77084	0.772826	0.774777	0.77674	0.778709	0.780596	0.782487
45		0.704111	0.705134	0.706151	0.707164	0.708197	0.709225	0.710178	0.711085	0.71198	0.712906	0.713842	0.71492	0.716	0.717037	0.71809	0.719133	0.720303	0.72149	0.722665	0.723817	0.724987	0.726427	0.727851	0.729243	0.730643	0.732061	0.73361	0.73516	0.7367	0.73821	0.739703	0.741299	0.742894	0.74451	0.746133	0.747741	0.749416	0.751133	0.752869	0.754602	0.756336	0.758264	0.760183	0.762068	0.763967	0.76587	0.767713	0.76956
45.2		0.693414	0.694398	0.695381	0.696362	0.697364	0.698363	0.699294	0.700177	0.701046	0.701946	0.702855	0.703863	0.704865	0.705825	0.706806	0.70778	0.708904	0.710046	0.711178	0.712289	0.713418	0.7148	0.716159	0.717482	0.71881	0.720153	0.721655	0.723158	0.724652	0.726121	0.727571	0.729141	0.730711	0.732302	0.7339	0.735483	0.737108	0.738773	0.740457	0.742136	0.743819	0.74568	0.747531	0.749353	0.751188	0.753024	0.754818	0.756616
45.4		0.682698	0.683643	0.68459	0.685539	0.686512	0.687482	0.688391	0.689251	0.690094	0.690968	0.691851	0.692786	0.693708	0.69459	0.695491	0.696386	0.697456	0.698543	0.699621	0.700683	0.701762	0.703085	0.704391	0.705656	0.706929	0.708216	0.70971	0.711205	0.712693	0.714161	0.715603	0.717115	0.718628	0.720164	0.721706	0.723232	0.7248	0.72641	0.72804	0.729666	0.731296	0.733092	0.734879	0.73664	0.738413	0.740184	0.741928	0.743677
45.6		0.671947	0.672851	0.67376	0.674678	0.67562	0.676561	0.67745	0.678288	0.679107	0.679956	0.680813	0.681673	0.682512	0.683312	0.684132	0.684946	0.685961	0.686992	0.688015	0.689027	0.690057	0.691327	0.692582	0.693794	0.695014	0.696248	0.697736	0.699223	0.700707	0.702175	0.703615	0.705075	0.706535	0.708019	0.709511	0.710984	0.712498	0.714055	0.715631	0.717203	0.718777	0.720508	0.72223	0.723929	0.72564	0.727345	0.72904	0.730737
45.8		0.661159	0.662021	0.662892	0.663777	0.664688	0.6656	0.66647	0.66729	0.668088	0.668915	0.669752	0.670538	0.671294	0.672009	0.672745	0.673475	0.67443	0.675402	0.676367	0.677329	0.678309	0.67954	0.680752	0.681915	0.683085	0.684269	0.685732	0.687194	0.688655	0.690104	0.691536	0.692955	0.694376	0.69582	0.697273	0.698708	0.700184	0.701702	0.70323	0.704749	0.706272	0.707935	0.70959	0.711224	0.712872	0.714509	0.716151	0.717796
46		0.650364	0.651183	0.652013	0.652859	0.653734	0.654611	0.655463	0.656264	0.657041	0.657849	0.658666	0.659377	0.660049	0.660677	0.661325	0.661969	0.662863	0.663774	0.66468	0.665592	0.666522	0.667742	0.668939	0.67008	0.671229	0.672392	0.673799	0.675206	0.676616	0.678018	0.679412	0.680793	0.682175	0.683582	0.684996	0.686393	0.687837	0.689316	0.690793	0.69226	0.69373	0.695326	0.696915	0.698486	0.700076	0.701651	0.703244	0.704841
46.2		0.639505	0.640289	0.641084	0.641894	0.642732	0.643574	0.644396	0.645168	0.645914	0.646695	0.647487	0.64813	0.648723	0.649271	0.649839	0.650404	0.651237	0.652087	0.652936	0.653799	0.65468	0.655895	0.657084	0.65821	0.659343	0.660491	0.661845	0.663199	0.66456	0.665919	0.667273	0.668605	0.669939	0.671296	0.672661	0.674007	0.675402	0.676826	0.678254	0.679675	0.681101	0.682643	0.684179	0.685701	0.687247	0.688777	0.690325	0.691875
46.4		0.62858	0.629332	0.630093	0.630864	0.631661	0.63246	0.633229	0.633952	0.634653	0.635394	0.636144	0.636733	0.63727	0.637756	0.638262	0.638766	0.639559	0.640369	0.64118	0.642013	0.642862	0.644052	0.645215	0.646316	0.647424	0.648548	0.649856	0.651165	0.652483	0.653804	0.65512	0.656408	0.657697	0.659009	0.660329	0.661627	0.662973	0.664344	0.665724	0.667102	0.668486	0.669978	0.671465	0.67294	0.674438	0.675925	0.677424	0.678925
46.6		0.617608	0.61832	0.619039	0.619764	0.620504	0.621241	0.621959	0.622636	0.623297	0.624	0.624713	0.625247	0.625733	0.626163	0.626613	0.627062	0.627836	0.628627	0.629421	0.630238	0.63107	0.632215	0.633335	0.634401	0.635474	0.636566	0.637838	0.639109	0.640392	0.64168	0.642957	0.644202	0.645447	0.646714	0.647988	0.649241	0.650532	0.651846	0.653168	0.654489	0.655816	0.657253	0.658684	0.660104	0.66154	0.662968	0.664431	0.665894
46.8		0.606588	0.607273	0.607964	0.608659	0.60936	0.610049	0.610718	0.611348	0.611964	0.612617	0.613281	0.613755	0.614187	0.614559	0.614957	0.615354	0.616124	0.616911	0.617701	0.618513	0.619339	0.620433	0.621506	0.622532	0.623566	0.624625	0.625859	0.627094	0.62834	0.629589	0.630824	0.632022	0.633222	0.634442	0.63567	0.636876	0.638112	0.639369	0.640631	0.641892	0.643159	0.644535	0.645907	0.647268	0.648637	0.650002	0.651427	0.652853
47		0.595515	0.596178	0.596845	0.597516	0.598183	0.598831	0.599444	0.600019	0.600581	0.601176	0.60178	0.602238	0.602661	0.60302	0.603412	0.603803	0.604536	0.605286	0.606041	0.606819	0.607612	0.60866	0.609693	0.610684	0.611683	0.612704	0.613897	0.615091	0.616295	0.617502	0.618691	0.619843	0.620996	0.62217	0.623352	0.624511	0.62569	0.626889	0.62809	0.62929	0.630499	0.631835	0.633166	0.634489	0.635819	0.637155	0.638562	0.639969
47.2		0.58442	0.585062	0.58571	0.586361	0.586996	0.587606	0.58816	0.588679	0.589184	0.589719	0.590261	0.59072	0.591151	0.591516	0.591918	0.592321	0.593011	0.593716	0.594425	0.59516	0.595911	0.59691	0.597899	0.598854	0.599818	0.600798	0.601952	0.603106	0.60427	0.605436	0.606582	0.607682	0.608783	0.609905	0.611036	0.612145	0.613265	0.614407	0.615546	0.616682	0.617832	0.619137	0.620437	0.621731	0.623033	0.624355	0.625752	0.627147
47.4		0.57329	0.573904	0.57452	0.57514	0.575733	0.576292	0.576802	0.577277	0.577743	0.578236	0.578736	0.57919	0.579622	0.579986	0.580388	0.580791	0.581454	0.582129	0.582807	0.583514	0.584238	0.585183	0.586123	0.587036	0.587959	0.588897	0.590008	0.59112	0.592241	0.593364	0.594466	0.595513	0.596562	0.597641	0.598736	0.599808	0.600883	0.601978	0.60307	0.604157	0.605259	0.606522	0.60778	0.609035	0.610299	0.611593	0.612964	0.614334
47.6		0.562107	0.562674	0.563242	0.563813	0.564346	0.564837	0.565382	0.565893	0.566399	0.566932	0.567472	0.567855	0.568226	0.568525	0.56886	0.569197	0.56985	0.570511	0.571174	0.571867	0.572575	0.573464	0.574352	0.575219	0.576097	0.576992	0.578061	0.57913	0.580208	0.581288	0.582345	0.583338	0.584331	0.585374	0.586445	0.587491	0.588528	0.589585	0.590651	0.591715	0.592787	0.594013	0.595235	0.596454	0.597682	0.598928	0.600248	0.601567
47.8		0.55087	0.551389	0.551908	0.55243	0.552903	0.553324	0.553901	0.554444	0.554985	0.555553	0.556128	0.556448	0.556764	0.557008	0.557284	0.557562	0.558203	0.558847	0.559495	0.560174	0.560869	0.561708	0.562549	0.563377	0.564216	0.565073	0.56611	0.567148	0.568195	0.569243	0.570267	0.571216	0.572164	0.573169	0.574207	0.57522	0.57621	0.577216	0.578243	0.579269	0.5803	0.581489	0.582675	0.583862	0.585055	0.586257	0.587528	0.588796
48		0.539579	0.540071	0.540563	0.541058	0.541491	0.541864	0.542428	0.542961	0.543494	0.544059	0.54463	0.544913	0.545203	0.545414	0.545648	0.545884	0.546502	0.547122	0.547745	0.548402	0.549076	0.549877	0.550685	0.551487	0.552299	0.55313	0.554157	0.555185	0.556223	0.55726	0.558272	0.559203	0.560134	0.5611	0.562089	0.563052	0.563976	0.564916	0.565884	0.56685	0.567822	0.568973	0.570121	0.57127	0.572425	0.573582	0.574803	0.576023
48.2		0.528204	0.528694	0.529185	0.52968	0.530115	0.530492	0.531014	0.531507	0.532006	0.532538	0.533077	0.533342	0.533615	0.533806	0.534014	0.534222	0.534818	0.535413	0.536014	0.536647	0.537292	0.538049	0.538818	0.539588	0.540369	0.541175	0.54219	0.543204	0.544227	0.545249	0.546241	0.547152	0.548066	0.548996	0.549941	0.550859	0.551736	0.552629	0.553542	0.554453	0.555369	0.556472	0.557572	0.558674	0.559783	0.560897	0.562076	0.563253
48.4		0.516755	0.51724	0.517726	0.518219	0.518664	0.519057	0.519549	0.520016	0.520489	0.520991	0.521491	0.521779	0.522075	0.522286	0.522513	0.522741	0.523285	0.523832	0.524392	0.525005	0.525624	0.526361	0.52711	0.527866	0.528631	0.529429	0.530419	0.53141	0.53241	0.533407	0.53437	0.535235	0.536105	0.536992	0.537892	0.538767	0.539596	0.54044	0.541297	0.542152	0.543012	0.544059	0.545103	0.546151	0.547205	0.548264	0.549393	0.550518
48.6		0.505401	0.505868	0.506336	0.506814	0.507256	0.507654	0.508118	0.508558	0.509001	0.509467	0.509923	0.510232	0.51055	0.510788	0.511041	0.511296	0.511793	0.512294	0.512816	0.513412	0.514009	0.51473	0.515462	0.516201	0.516952	0.51774	0.518704	0.519669	0.520642	0.521612	0.522552	0.523369	0.524191	0.525031	0.525882	0.526709	0.527489	0.528283	0.529085	0.529883	0.530688	0.531678	0.532666	0.533659	0.534659	0.535663	0.536743	0.53782
48.8		0.494143	0.49457	0.494998	0.495434	0.495839	0.49621	0.496642	0.49705	0.49746	0.497893	0.498307	0.498657	0.499036	0.49934	0.499662	0.499987	0.50048	0.500973	0.501475	0.502025	0.502575	0.503251	0.503937	0.504629	0.50534	0.506083	0.507	0.507918	0.508843	0.509767	0.51067	0.511457	0.512246	0.513052	0.513869	0.514661	0.515386	0.516125	0.516871	0.517614	0.518365	0.519299	0.520231	0.521169	0.522114	0.523062	0.524094	0.525124
49		0.482826	0.483211	0.483598	0.483988	0.484356	0.484696	0.485097	0.485474	0.485854	0.486255	0.48663	0.48703	0.487482	0.487865	0.488265	0.488668	0.489157	0.489646	0.490127	0.490628	0.491129	0.491756	0.492393	0.493035	0.493705	0.494404	0.495276	0.49615	0.497029	0.497908	0.498776	0.499534	0.500292	0.501067	0.501851	0.50261	0.503285	0.50397	0.504663	0.505353	0.506052	0.506928	0.507803	0.508683	0.509571	0.510462	0.511445	0.512426
49.2		0.471542	0.471886	0.472227	0.47257	0.472918	0.473259	0.473659	0.474035	0.474413	0.474814	0.475183	0.475618	0.476094	0.476508	0.476938	0.47737	0.477841	0.478311	0.478766	0.479231	0.479697	0.480269	0.480851	0.481438	0.482061	0.482709	0.483538	0.484368	0.485202	0.486037	0.48687	0.487588	0.488302	0.489033	0.489774	0.49049	0.491132	0.491783	0.492439	0.493093	0.493756	0.494574	0.495392	0.496216	0.497047	0.497882	0.498818	0.49975
49.4		0.460234	0.460537	0.460836	0.461135	0.461476	0.461836	0.462246	0.462632	0.463021	0.463434	0.463814	0.464201	0.464607	0.464954	0.465318	0.465683	0.466186	0.466681	0.467157	0.467642	0.46813	0.468675	0.46923	0.469791	0.470398	0.471032	0.471825	0.472619	0.473417	0.474213	0.475008	0.475673	0.47633	0.477005	0.47769	0.478354	0.478974	0.4796	0.480231	0.480858	0.481495	0.482254	0.483014	0.483778	0.484551	0.485327	0.486211	0.487094
49.6		0.44896	0.449251	0.449539	0.449827	0.450167	0.450535	0.45093	0.451299	0.451672	0.452067	0.452428	0.452754	0.45309	0.453373	0.453672	0.453973	0.454452	0.454931	0.455387	0.45585	0.456318	0.456869	0.45743	0.457996	0.4586	0.459227	0.460015	0.460804	0.461594	0.462382	0.463166	0.463771	0.464369	0.464986	0.465613	0.466224	0.466812	0.467406	0.468003	0.468595	0.469195	0.469908	0.47062	0.471337	0.472061	0.472789	0.473623	0.474454
49.8		0.437692	0.437998	0.438308	0.438622	0.43897	0.439333	0.439695	0.440032	0.44037	0.440728	0.441038	0.441293	0.441557	0.441773	0.442006	0.442241	0.44269	0.443151	0.443586	0.444028	0.444476	0.445003	0.44554	0.446082	0.446652	0.447242	0.448002	0.448763	0.449525	0.450285	0.451037	0.451641	0.45224	0.452857	0.453485	0.454103	0.454653	0.455205	0.45576	0.45631	0.456867	0.457547	0.458225	0.458908	0.459598	0.460291	0.46107	0.461845
50		0.426428	0.426736	0.427057	0.427388	0.427737	0.428089	0.428398	0.428683	0.428968	0.429272	0.429516	0.429728	0.429951	0.430131	0.430329	0.430528	0.430936	0.431367	0.431771	0.43218	0.432596	0.433104	0.433623	0.434146	0.434686	0.435243	0.435956	0.43667	0.437383	0.438095	0.438799	0.439357	0.43991	0.440481	0.441066	0.441642	0.442204	0.442766	0.443331	0.44389	0.444456	0.445114	0.445771	0.446431	0.447097	0.447769	0.448493	0.449214
50.2		0.415018	0.415308	0.41562	0.415944	0.416279	0.416614	0.416881	0.417124	0.417367	0.417628	0.41784	0.418026	0.418222	0.41837	0.418535	0.418702	0.419058	0.419443	0.419807	0.420178	0.420558	0.421048	0.421548	0.422053	0.422564	0.423089	0.423756	0.424425	0.425091	0.425754	0.426405	0.426912	0.427413	0.427933	0.428465	0.42899	0.429511	0.430036	0.430562	0.431083	0.431611	0.432262	0.432912	0.433565	0.434224	0.434888	0.435608	0.436327
50.4		0.403416	0.403734	0.404079	0.404435	0.404774	0.405094	0.405326	0.405534	0.405739	0.405962	0.406149	0.406299	0.406459	0.406568	0.406692	0.406819	0.407135	0.407482	0.407811	0.40815	0.408498	0.408971	0.409447	0.409925	0.410403	0.410892	0.411514	0.412137	0.412758	0.413375	0.413972	0.414421	0.414866	0.415328	0.415803	0.416275	0.416758	0.417249	0.41774	0.418226	0.418717	0.419347	0.419976	0.420609	0.421249	0.421893	0.422621	0.423347
50.6		0.391791	0.392143	0.392526	0.392921	0.393272	0.393585	0.393787	0.393964	0.394136	0.394325	0.394481	0.394592	0.394713	0.394777	0.394856	0.394937	0.395212	0.395512	0.395799	0.396097	0.396404	0.396848	0.397295	0.397741	0.398189	0.398647	0.39924	0.399835	0.400425	0.401009	0.401564	0.401948	0.402325	0.402721	0.403129	0.403539	0.403986	0.404447	0.404907	0.405363	0.405823	0.406465	0.407107	0.407753	0.408405	0.409061	0.409759	0.410456
50.8		0.380112	0.38049	0.380917	0.381362	0.381735	0.382052	0.382233	0.38239	0.382546	0.382716	0.382837	0.382921	0.383013	0.383044	0.383091	0.383135	0.383338	0.38357	0.383792	0.384027	0.38427	0.38468	0.385096	0.385517	0.38594	0.386376	0.386942	0.38751	0.388072	0.388623	0.389137	0.389466	0.389791	0.390133	0.390486	0.390844	0.391271	0.391716	0.39216	0.392601	0.393047	0.393681	0.394316	0.394954	0.395597	0.396244	0.396909	0.397571
51		0.368409	0.368822	0.369292	0.369786	0.370178	0.370496	0.370657	0.37079	0.370924	0.371072	0.371162	0.37123	0.371308	0.371319	0.371346	0.37137	0.371503	0.371657	0.371805	0.371966	0.372134	0.372509	0.372891	0.373276	0.373669	0.374075	0.374604	0.375134	0.375663	0.376185	0.376663	0.37697	0.377272	0.377593	0.377921	0.378249	0.378637	0.379048	0.379457	0.379863	0.380275	0.380902	0.381528	0.382159	0.382794	0.383433	0.384065	0.384692
51.2		0.356656	0.357098	0.357592	0.358105	0.3585	0.358813	0.358951	0.359054	0.359162	0.359287	0.359374	0.359447	0.359523	0.359528	0.359549	0.359565	0.359643	0.359721	0.359795	0.359883	0.35998	0.360322	0.360671	0.361025	0.361389	0.361768	0.362259	0.362752	0.363244	0.363731	0.364166	0.364445	0.364721	0.365015	0.365318	0.365626	0.365988	0.366375	0.366761	0.367144	0.367532	0.368146	0.368759	0.369376	0.369997	0.37062	0.371219	0.371811
51.4		0.344764	0.345198	0.345679	0.346174	0.34657	0.346901	0.347041	0.347152	0.347269	0.347406	0.347523	0.347622	0.347699	0.347695	0.347707	0.347715	0.347773	0.347811	0.347846	0.347896	0.347955	0.348239	0.348529	0.348822	0.349131	0.349456	0.349914	0.350373	0.350831	0.351282	0.351673	0.351924	0.352172	0.35244	0.352716	0.353004	0.353352	0.35373	0.354104	0.354476	0.354851	0.355433	0.356014	0.3566	0.35719	0.357782	0.358355	0.358918
51.6		0.332839	0.333255	0.333712	0.334179	0.334567	0.334905	0.335056	0.335186	0.33532	0.335477	0.335632	0.335754	0.335831	0.33582	0.335825	0.335828	0.335882	0.335897	0.335906	0.335932	0.335966	0.336184	0.336408	0.33663	0.336872	0.337135	0.337556	0.33798	0.338403	0.338819	0.339168	0.339397	0.339623	0.339869	0.340123	0.340392	0.340724	0.341088	0.341447	0.341804	0.342164	0.342714	0.343264	0.343819	0.344379	0.344941	0.345489	0.346025
51.8		0.320869	0.32126	0.321688	0.322124	0.322504	0.322852	0.32302	0.323164	0.323311	0.323481	0.323653	0.323772	0.323827	0.323807	0.323803	0.323799	0.323853	0.323874	0.323888	0.323912	0.323943	0.324115	0.32429	0.324457	0.324634	0.324825	0.325226	0.325629	0.326031	0.326426	0.326758	0.326949	0.327138	0.327347	0.327565	0.327797	0.328113	0.328462	0.328804	0.329144	0.329488	0.330003	0.330517	0.331037	0.331562	0.33209	0.332607	0.33312
52		0.308864	0.30923	0.309628	0.310033	0.310407	0.310765	0.310952	0.311114	0.311274	0.311459	0.311645	0.311758	0.311787	0.311753	0.311736	0.311719	0.31179	0.31184	0.311885	0.311935	0.311992	0.31214	0.31229	0.312428	0.312559	0.312692	0.313038	0.313385	0.31373	0.314068	0.31435	0.314503	0.314657	0.314832	0.315015	0.315211	0.31551	0.315843	0.316168	0.31649	0.316819	0.317299	0.317778	0.318265	0.318757	0.319254	0.319745	0.320232
52.2		0.296824	0.297168	0.297539	0.297915	0.298277	0.298634	0.298828	0.298995	0.299158	0.299345	0.299533	0.299641	0.299657	0.299615	0.29959	0.299565	0.299655	0.299738	0.299817	0.2999	0.299991	0.300142	0.300295	0.300434	0.300549	0.300646	0.30092	0.301195	0.301468	0.301734	0.301949	0.302072	0.302198	0.302346	0.302502	0.30267	0.302948	0.303259	0.303563	0.303863	0.304168	0.304612	0.305055	0.305505	0.305963	0.306431	0.306894	0.307353
52.4		0.284743	0.28507	0.28542	0.285771	0.286107	0.286438	0.286614	0.286762	0.286903	0.287067	0.287234	0.287365	0.287423	0.287427	0.287447	0.287469	0.287576	0.287683	0.287779	0.28786	0.287949	0.288067	0.288188	0.288295	0.28837	0.288418	0.288657	0.288898	0.289138	0.28937	0.289553	0.289661	0.289772	0.289905	0.290046	0.290199	0.290443	0.290721	0.290991	0.291256	0.291526	0.291933	0.292341	0.292756	0.293179	0.293617	0.294051	0.294482
52.6		0.272629	0.272942	0.273273	0.2736	0.273914	0.274222	0.274381	0.27451	0.274628	0.27477	0.274914	0.27507	0.275173	0.275227	0.275296	0.275367	0.275492	0.275618	0.275723	0.275786	0.275858	0.275893	0.275931	0.275953	0.27595	0.275927	0.276171	0.276417	0.276662	0.276899	0.27709	0.277199	0.277309	0.277442	0.277581	0.277732	0.277941	0.278185	0.278422	0.278653	0.27889	0.279265	0.279641	0.280024	0.280414	0.28082	0.281223	0.281622
52.8		0.26062	0.260887	0.261171	0.261449	0.261714	0.261975	0.26215	0.262293	0.262421	0.262574	0.262727	0.262881	0.263	0.263075	0.263167	0.263259	0.263361	0.263464	0.263536	0.26354	0.263552	0.263549	0.263548	0.263527	0.263491	0.263445	0.263665	0.263888	0.264111	0.264327	0.264505	0.264644	0.26478	0.264938	0.265103	0.265279	0.265452	0.265657	0.265857	0.266055	0.266261	0.266605	0.26695	0.267303	0.267663	0.268035	0.268405	0.268773
53		0.248569	0.248791	0.249031	0.249262	0.249482	0.249699	0.249898	0.250062	0.250209	0.250379	0.250551	0.250699	0.250832	0.250925	0.251035	0.251146	0.251207	0.25127	0.251293	0.25122	0.251154	0.251132	0.251111	0.251065	0.251015	0.250963	0.251162	0.251365	0.251567	0.251764	0.251931	0.2521	0.252262	0.252445	0.252634	0.252834	0.252971	0.253137	0.253302	0.253467	0.253642	0.253957	0.254271	0.254595	0.254925	0.255263	0.2556	0.255935
53.2		0.236158	0.236429	0.236718	0.236999	0.237274	0.237545	0.237744	0.237904	0.238045	0.238206	0.238369	0.238451	0.238528	0.238571	0.238629	0.238688	0.238751	0.238816	0.238839	0.238759	0.238687	0.238659	0.238632	0.238575	0.238516	0.238461	0.238637	0.238818	0.238999	0.239176	0.239328	0.239525	0.239715	0.239927	0.240145	0.240373	0.240486	0.240625	0.240756	0.240889	0.241034	0.24132	0.241605	0.241899	0.242201	0.242505	0.24281	0.243112
53.4		0.223708	0.224042	0.224394	0.224741	0.225082	0.225421	0.225595	0.225727	0.225834	0.22596	0.226087	0.226111	0.226132	0.226121	0.226126	0.226132	0.226177	0.226225	0.226241	0.226172	0.22611	0.226093	0.226075	0.226024	0.225973	0.225935	0.226105	0.226281	0.226456	0.226627	0.226779	0.226962	0.227142	0.227342	0.227551	0.22777	0.227892	0.228039	0.228171	0.228302	0.228446	0.228701	0.228956	0.22922	0.229489	0.229759	0.23003	0.230298
53.6		0.211395	0.21176	0.212145	0.212525	0.212901	0.213275	0.21339	0.213462	0.213503	0.213559	0.213616	0.213619	0.213619	0.213593	0.213583	0.213574	0.213602	0.213634	0.213641	0.213586	0.213534	0.213527	0.21352	0.213474	0.213432	0.213412	0.213577	0.213748	0.213919	0.214086	0.214237	0.214399	0.214561	0.214742	0.214934	0.215137	0.215274	0.215435	0.215577	0.215715	0.215863	0.216088	0.216314	0.216549	0.216785	0.217021	0.217259	0.217494
53.8		0.199163	0.199491	0.199835	0.20018	0.200522	0.200861	0.200971	0.201038	0.201071	0.201113	0.201156	0.201138	0.201117	0.201073	0.201046	0.201021	0.201032	0.201046	0.201046	0.201006	0.200967	0.200973	0.200979	0.200947	0.200919	0.200916	0.201078	0.201246	0.201412	0.201575	0.201723	0.201859	0.201994	0.20215	0.202318	0.202499	0.202644	0.202813	0.202966	0.203115	0.203272	0.203472	0.203671	0.20388	0.204088	0.204288	0.204494	0.204696
54		0.186937	0.187199	0.187474	0.187751	0.188027	0.188301	0.188431	0.18852	0.188577	0.188639	0.188701	0.188667	0.188631	0.188574	0.188533	0.188495	0.188485	0.188478	0.188466	0.18844	0.188412	0.188431	0.188452	0.188437	0.188426	0.188439	0.188593	0.188752	0.188909	0.189063	0.189203	0.189319	0.189433	0.189567	0.189715	0.189876	0.190018	0.190183	0.190338	0.19049	0.190648	0.190828	0.191008	0.191196	0.191383	0.191556	0.19173	0.191901
54.2		0.174521	0.174757	0.175002	0.175251	0.175499	0.175746	0.175894	0.176004	0.176085	0.17617	0.176256	0.17621	0.176165	0.176098	0.176045	0.175993	0.175963	0.175935	0.175908	0.175882	0.175852	0.175877	0.175904	0.1759	0.175899	0.175922	0.176071	0.176225	0.176378	0.176529	0.176668	0.176781	0.176893	0.177016	0.177147	0.17729	0.177405	0.177538	0.177669	0.177797	0.17793	0.17811	0.178291	0.17848	0.178668	0.178838	0.178981	0.179122
54.4		0.16208	0.162295	0.162518	0.162744	0.162971	0.163196	0.163361	0.16349	0.163594	0.163707	0.16382	0.163769	0.163716	0.163641	0.163575	0.163509	0.163458	0.16341	0.163362	0.163319	0.163271	0.163292	0.163315	0.16331	0.163308	0.163328	0.163479	0.163638	0.163795	0.163952	0.164098	0.164227	0.164356	0.164475	0.16459	0.164717	0.164803	0.164906	0.165011	0.165116	0.165224	0.165405	0.165585	0.165773	0.165963	0.166128	0.166241	0.166353
54.6		0.149651	0.149849	0.150051	0.150253	0.150457	0.15066	0.15082	0.150946	0.151052	0.15117	0.151289	0.151249	0.151207	0.151144	0.151083	0.151022	0.150952	0.150882	0.150815	0.150756	0.15069	0.150709	0.150729	0.150726	0.150725	0.150747	0.150902	0.151064	0.151223	0.151384	0.151535	0.151681	0.151827	0.151944	0.152047	0.152161	0.152219	0.152291	0.152369	0.152446	0.152526	0.152701	0.152876	0.153058	0.153244	0.153407	0.153494	0.15358
54.8		0.137231	0.137411	0.137592	0.137772	0.137953	0.138132	0.138272	0.138381	0.138475	0.138584	0.138694	0.138676	0.138656	0.138615	0.138569	0.138523	0.138431	0.138341	0.138253	0.138179	0.138099	0.13812	0.138142	0.138146	0.138151	0.138176	0.138338	0.138504	0.138667	0.138829	0.138982	0.139146	0.139309	0.139425	0.139517	0.139621	0.13965	0.139691	0.139739	0.139786	0.139834	0.139984	0.140133	0.14029	0.140452	0.140598	0.140677	0.140756
55		0.124825	0.124984	0.125141	0.125297	0.125453	0.125608	0.125729	0.125822	0.125903	0.126003	0.126105	0.126108	0.126109	0.12609	0.126057	0.126023	0.125912	0.125801	0.125694	0.125607	0.125516	0.12554	0.125566	0.125577	0.12559	0.125618	0.125788	0.12596	0.12613	0.126297	0.126456	0.12664	0.126824	0.126938	0.127017	0.127106	0.127105	0.127114	0.127128	0.127145	0.127163	0.127278	0.127393	0.127517	0.127647	0.127767	0.127843	0.127919
55.2		0.112424	0.112563	0.112697	0.112829	0.112961	0.113092	0.113194	0.11327	0.113337	0.113425	0.113515	0.113535	0.113553	0.113555	0.113542	0.113527	0.113413	0.113298	0.113186	0.113091	0.112993	0.113008	0.113024	0.11303	0.113038	0.113061	0.113223	0.113387	0.113549	0.113707	0.113859	0.11405	0.114241	0.11436	0.114443	0.114535	0.114518	0.114508	0.114504	0.114502	0.114499	0.11458	0.114661	0.114751	0.114849	0.114945	0.115017	0.115089
55.4		0.100026	0.100145	0.100255	0.100363	0.100471	0.100578	0.100661	0.10072	0.100773	0.100846	0.100923	0.100948	0.100973	0.100986	0.100986	0.100985	0.100884	0.100783	0.100685	0.100599	0.100509	0.100508	0.100508	0.100501	0.100495	0.100504	0.100644	0.100787	0.100928	0.101066	0.101198	0.101368	0.101539	0.101654	0.101741	0.101836	0.101833	0.101837	0.101845	0.101853	0.101853	0.101899	0.101947	0.102003	0.102065	0.102133	0.102197	0.102261
55.6		0.0875402	0.0876533	0.0877548	0.0878524	0.0879547	0.0880562	0.0881215	0.0881658	0.0882072	0.0882688	0.0883343	0.0883453	0.0883565	0.0883614	0.0883532	0.0883446	0.0882772	0.0882089	0.0881437	0.0880859	0.0880228	0.088007	0.0879919	0.0879709	0.0879517	0.0879457	0.0880646	0.0881868	0.0883076	0.088426	0.0885398	0.0886904	0.0888404	0.0889519	0.089044	0.0891412	0.0891553	0.0891736	0.0891964	0.089218	0.0892269	0.0892406	0.089256	0.0892801	0.0893055	0.0893323	0.0893818	0.089431
55.8		0.0750469	0.0751436	0.0752252	0.075302	0.075384	0.0754651	0.0755232	0.0755627	0.0756017	0.0756628	0.0757289	0.0757296	0.0757309	0.0757315	0.0757202	0.0757091	0.0756739	0.0756376	0.0756045	0.0755741	0.075537	0.075506	0.0754754	0.0754415	0.0754085	0.0753882	0.0754864	0.0755877	0.0756884	0.0757873	0.0758826	0.0760123	0.0761415	0.0762489	0.0763451	0.0764443	0.0764769	0.0765119	0.076551	0.076589	0.0766092	0.0765906	0.0765745	0.0765666	0.076555	0.0765417	0.0765764	0.0766106
56		0.0625512	0.062633	0.0626986	0.0627591	0.0628198	0.0628796	0.0629214	0.0629463	0.0629726	0.0630241	0.0630818	0.0630762	0.0630718	0.0630723	0.0630624	0.0630531	0.0630547	0.0630553	0.0630584	0.0630588	0.0630513	0.0630052	0.0629591	0.062911	0.0628635	0.0628281	0.0629047	0.0629846	0.0630642	0.0631429	0.0632192	0.063328	0.0634363	0.0635395	0.06364	0.0637418	0.0637948	0.0638486	0.0639064	0.0639633	0.0639976	0.0639483	0.0639014	0.0638618	0.0638142	0.0637622	0.0637815	0.0638007
56.2		0.0500414	0.050106	0.0501575	0.0502052	0.0502526	0.0502986	0.0503316	0.0503481	0.0503658	0.0504026	0.0504444	0.0504301	0.0504177	0.0504161	0.0504075	0.0504015	0.0504323	0.0504627	0.0504939	0.0505194	0.050538	0.0504839	0.050429	0.050372	0.0503152	0.0502675	0.0503235	0.0503825	0.050441	0.0504992	0.0505568	0.0506447	0.050732	0.0508211	0.0509114	0.0510012	0.0510617	0.0511209	0.0511844	0.0512447	0.0512838	0.0512273	0.0511732	0.0511259	0.0510666	0.051005	0.0510143	0.0510237
56.4		0.0375295	0.0375786	0.0376181	0.0376547	0.0376911	0.0377264	0.0377512	0.0377619	0.0377733	0.0377967	0.0378232	0.0378077	0.0377944	0.0377926	0.0377875	0.0377857	0.0378124	0.0378385	0.0378645	0.0378853	0.037902	0.0378641	0.0378257	0.0377858	0.0377457	0.037711	0.0377474	0.0377865	0.0378252	0.0378636	0.0379027	0.0379681	0.0380331	0.0380987	0.0381651	0.0382306	0.0382902	0.0383444	0.0384016	0.038455	0.0384925	0.0384402	0.0383901	0.0383476	0.0382961	0.0382443	0.0382514	0.0382588
56.6		0.0250165	0.0250503	0.0250778	0.0251034	0.0251289	0.0251538	0.0251707	0.0251785	0.0251865	0.0252024	0.0252199	0.0252089	0.0251995	0.0251982	0.0251929	0.0251889	0.0252035	0.0252177	0.0252315	0.0252444	0.0252578	0.0252365	0.0252151	0.0251925	0.0251691	0.0251474	0.0251713	0.0251978	0.0252249	0.0252517	0.0252793	0.0253188	0.0253578	0.0253947	0.0254306	0.0254656	0.0255099	0.0255493	0.0255905	0.0256308	0.0256611	0.0256242	0.0255888	0.0255598	0.025525	0.02549	0.0254954	0.0255007
56.8		0.0125003	0.0125187	0.0125346	0.0125494	0.0125643	0.0125789	0.0125881	0.0125927	0.0125974	0.012606	0.012615	0.012609	0.0126037	0.0126025	0.012599	0.012596	0.0126028	0.0126094	0.0126157	0.0126217	0.0126283	0.0126183	0.0126085	0.0125981	0.0125874	0.0125781	0.0125903	0.0126037	0.0126174	0.0126307	0.012644	0.0126637	0.0126832	0.0127012	0.0127185	0.0127351	0.0127531	0.0127688	0.0127854	0.0128017	0.0128133	0.0127978	0.0127828	0.0127713	0.0127569	0.0127425	0.0127452	0.0127478
57		0	0	0	0	0	0	0	0	0	0	0	0	0	0	0	0	0	0	0	0	0	0	0	0	0	0	0	0	0	0	0	0	0	0	0	0	0	0	0	0	0	0	0	0	0	0	0	0
57.2		-0.0123881	-0.0124288	-0.0124687	-0.0125078	-0.0125468	-0.0125857	-0.0125873	-0.012584	-0.0125807	-0.0125811	-0.0125817	-0.0125841	-0.0125872	-0.0125944	-0.0125994	-0.0126048	-0.0126119	-0.0126188	-0.0126248	-0.0126298	-0.0126343	-0.0126335	-0.0126343	-0.0126347	-0.0126364	-0.0126411	-0.0126456	-0.0126481	-0.0126485	-0.0126485	-0.0126463	-0.0126669	-0.0126866	-0.0127069	-0.0127271	-0.0127462	-0.012765	-0.0127803	-0.0127955	-0.0128105	-0.0128239	-0.0128206	-0.0128174	-0.0128169	-0.0128153	-0.0128137	-0.0128202	-0.0128272
57.4		-0.0247854	-0.024865	-0.0249426	-0.0250183	-0.0250938	-0.0251693	-0.0251677	-0.0251562	-0.0251451	-0.0251413	-0.0251385	-0.0251484	-0.0251597	-0.0251794	-0.0251947	-0.0252103	-0.0252264	-0.0252418	-0.0252558	-0.0252683	-0.0252812	-0.025285	-0.0252896	-0.0252936	-0.0252986	-0.0253046	-0.0253002	-0.0252929	-0.0252826	-0.0252723	-0.0252653	-0.0253135	-0.0253607	-0.0254089	-0.025457	-0.0254999	-0.0255391	-0.0255699	-0.0255994	-0.0256286	-0.0256563	-0.0256544	-0.0256533	-0.025657	-0.0256595	-0.0256618	-0.0256767	-0.0256923
57.6		-0.0371947	-0.0373106	-0.0374236	-0.0375332	-0.0376426	-0.0377518	-0.0377461	-0.0377262	-0.0377074	-0.0376999	-0.0376942	-0.0377117	-0.0377314	-0.0377632	-0.0377884	-0.037814	-0.0378396	-0.0378646	-0.0378881	-0.0379099	-0.0379324	-0.0379405	-0.0379467	-0.0379522	-0.0379581	-0.0379614	-0.0379469	-0.0379293	-0.0379087	-0.0378886	-0.0378805	-0.0379571	-0.038033	-0.0381101	-0.0381871	-0.0382539	-0.038314	-0.0383609	-0.0384052	-0.0384492	-0.0384912	-0.0384892	-0.0384883	-0.0384943	-0.038499	-0.0385032	-0.0385258	-0.0385494
57.8		-0.0496172	-0.0497631	-0.0499054	-0.0500443	-0.0501834	-0.0503224	-0.0503115	-0.0502899	-0.050269	-0.0502607	-0.0502577	-0.0502886	-0.0503217	-0.0503668	-0.0504051	-0.0504428	-0.0504722	-0.0505008	-0.0505279	-0.050553	-0.0505781	-0.0505908	-0.0506016	-0.0506116	-0.0506218	-0.0506273	-0.0506042	-0.0505782	-0.0505491	-0.0505201	-0.0505056	-0.0506046	-0.0507025	-0.0508011	-0.0508993	-0.0509922	-0.0510772	-0.0511443	-0.0512079	-0.051271	-0.0513277	-0.051324	-0.0513226	-0.0513303	-0.051336	-0.0513411	-0.0513718	-0.0514037
58		-0.0620591	-0.0622322	-0.0624004	-0.0625652	-0.0627332	-0.0629008	-0.0628862	-0.0628649	-0.0628439	-0.0628362	-0.062834	-0.062875	-0.0629182	-0.0629732	-0.0630214	-0.0630685	-0.0631027	-0.0631359	-0.0631675	-0.0631968	-0.0632255	-0.0632431	-0.0632592	-0.0632741	-0.0632895	-0.063298	-0.0632705	-0.0632402	-0.0632064	-0.0631723	-0.0631551	-0.0632722	-0.0633878	-0.0635034	-0.0636184	-0.0637309	-0.0638371	-0.0639213	-0.0640012	-0.0640806	-0.064154	-0.0641504	-0.0641503	-0.0641613	-0.0641697	-0.0641758	-0.0642146	-0.0642547
58.2		-0.0745373	-0.074727	-0.0749074	-0.0750851	-0.0752704	-0.0754553	-0.075444	-0.0754307	-0.0754189	-0.07542	-0.0754237	-0.0754706	-0.0755199	-0.075581	-0.0756351	-0.0756878	-0.075728	-0.0757666	-0.0758039	-0.0758385	-0.0758727	-0.0758962	-0.0759183	-0.0759392	-0.0759613	-0.0759767	-0.0759537	-0.0759283	-0.075899	-0.0758688	-0.0758543	-0.0759798	-0.0761034	-0.0762264	-0.0763484	-0.0764698	-0.0765926	-0.0766902	-0.0767755	-0.0768577	-0.0769386	-0.076926	-0.0769173	-0.0769221	-0.076925	-0.0769222	-0.0769795	-0.0770384
58.4		-0.0870262	-0.0872263	-0.0874156	-0.0876039	-0.0877956	-0.0879831	-0.0879798	-0.0879792	-0.0879815	-0.0879935	-0.0880073	-0.0880601	-0.0881155	-0.0881826	-0.0882426	-0.0883015	-0.0883476	-0.088392	-0.0884354	-0.0884758	-0.0885158	-0.0885454	-0.0885732	-0.0885997	-0.0886282	-0.0886509	-0.0886328	-0.0886129	-0.0885894	-0.0885649	-0.0885533	-0.0886879	-0.0888204	-0.088951	-0.0890806	-0.089211	-0.0893506	-0.0894616	-0.0895495	-0.0896308	-0.0897107	-0.0896962	-0.0896861	-0.0896917	-0.089696	-0.0896982	-0.0897647	-0.089833
58.6		-0.0995209	-0.0997136	-0.0998936	-0.100074	-0.100257	-0.100434	-0.100454	-0.10048	-0.100512	-0.100549	-0.100587	-0.100648	-0.100711	-0.100784	-0.10085	-0.100915	-0.100966	-0.101016	-0.101065	-0.101111	-0.101156	-0.101192	-0.101225	-0.101258	-0.101293	-0.101324	-0.101312	-0.101299	-0.101282	-0.101262	-0.101253	-0.101395	-0.101536	-0.101673	-0.101809	-0.101948	-0.102106	-0.102231	-0.102323	-0.102405	-0.102485	-0.102471	-0.102461	-0.10247	-0.102477	-0.102484	-0.102555	-0.10263
58.8		-0.112012	-0.112189	-0.112354	-0.112523	-0.112695	-0.112864	-0.112911	-0.11297	-0.113034	-0.113099	-0.113164	-0.113235	-0.113307	-0.113386	-0.113457	-0.113527	-0.113584	-0.113639	-0.113692	-0.113743	-0.113793	-0.113833	-0.113872	-0.113911	-0.113953	-0.113992	-0.113988	-0.113981	-0.11397	-0.113956	-0.113949	-0.1141	-0.114249	-0.114395	-0.114539	-0.114688	-0.114864	-0.115005	-0.115101	-0.115183	-0.115264	-0.115251	-0.115243	-0.115255	-0.115265	-0.115274	-0.115348	-0.115425
59		-0.124489	-0.124653	-0.124806	-0.124967	-0.125131	-0.125292	-0.125365	-0.125451	-0.125542	-0.125629	-0.125716	-0.125793	-0.125871	-0.125959	-0.12604	-0.126119	-0.126185	-0.126249	-0.126312	-0.126372	-0.12643	-0.126475	-0.126521	-0.126565	-0.126613	-0.126658	-0.126659	-0.126658	-0.126651	-0.126643	-0.126638	-0.126801	-0.126963	-0.127122	-0.127279	-0.127441	-0.127633	-0.127788	-0.127886	-0.127966	-0.128045	-0.128037	-0.128034	-0.128053	-0.12807	-0.128086	-0.128157	-0.128232
59.2		-0.136933	-0.137094	-0.137245	-0.137406	-0.137569	-0.13773	-0.137827	-0.137938	-0.138052	-0.138158	-0.138264	-0.138345	-0.138428	-0.138525	-0.138613	-0.138702	-0.138776	-0.138849	-0.13892	-0.138989	-0.139055	-0.139107	-0.13916	-0.139211	-0.139266	-0.139317	-0.139326	-0.139331	-0.139331	-0.139328	-0.139322	-0.13949	-0.139658	-0.139822	-0.139983	-0.14015	-0.14035	-0.140508	-0.140613	-0.140701	-0.140789	-0.140793	-0.140805	-0.140839	-0.140871	-0.140902	-0.140969	-0.141038
59.4		-0.149379	-0.14954	-0.149693	-0.149855	-0.150021	-0.150183	-0.150302	-0.150434	-0.150568	-0.150691	-0.150812	-0.150897	-0.150984	-0.151086	-0.151181	-0.151276	-0.151357	-0.151435	-0.151512	-0.151588	-0.151662	-0.151723	-0.151785	-0.151845	-0.151909	-0.151969	-0.151987	-0.152002	-0.152009	-0.152012	-0.152005	-0.152176	-0.152346	-0.152512	-0.152676	-0.152845	-0.153052	-0.153215	-0.153331	-0.153434	-0.153536	-0.153553	-0.153578	-0.153627	-0.153674	-0.15372	-0.153779	-0.153842
59.6		-0.161836	-0.161998	-0.162154	-0.16232	-0.162488	-0.162653	-0.162792	-0.162942	-0.163093	-0.16323	-0.163364	-0.163451	-0.163543	-0.163653	-0.163757	-0.163861	-0.163951	-0.164039	-0.164125	-0.164211	-0.164293	-0.164359	-0.164426	-0.164492	-0.164561	-0.164627	-0.164651	-0.164672	-0.164686	-0.164695	-0.164686	-0.164859	-0.165031	-0.1652	-0.165364	-0.165534	-0.165748	-0.165913	-0.16604	-0.166155	-0.166269	-0.166304	-0.166345	-0.166413	-0.166479	-0.166543	-0.166594	-0.166649
59.8		-0.174304	-0.174466	-0.174625	-0.174794	-0.174965	-0.175133	-0.175283	-0.175442	-0.175602	-0.175743	-0.17588	-0.175979	-0.176081	-0.176206	-0.176326	-0.176446	-0.176545	-0.176641	-0.176737	-0.176833	-0.176923	-0.176996	-0.177068	-0.17714	-0.177215	-0.177286	-0.177316	-0.177344	-0.177364	-0.17738	-0.177369	-0.177543	-0.177716	-0.177886	-0.178051	-0.178222	-0.178439	-0.178608	-0.178746	-0.178875	-0.179001	-0.17906	-0.179125	-0.179211	-0.179296	-0.179378	-0.179418	-0.179459
60		-0.186786	-0.18695	-0.187111	-0.187281	-0.187453	-0.187624	-0.187778	-0.187942	-0.188103	-0.188245	-0.188381	-0.188494	-0.188611	-0.188755	-0.188894	-0.189034	-0.189141	-0.189246	-0.189351	-0.189458	-0.189557	-0.189637	-0.189716	-0.189794	-0.189874	-0.189951	-0.189987	-0.190021	-0.190046	-0.190068	-0.190055	-0.190229	-0.190402	-0.190572	-0.190737	-0.190907	-0.191126	-0.191298	-0.191446	-0.191587	-0.191726	-0.191811	-0.191901	-0.192008	-0.192114	-0.192218	-0.192246	-0.192275
60.2		-0.199291	-0.199458	-0.199621	-0.19979	-0.199961	-0.200132	-0.200288	-0.200454	-0.200615	-0.200755	-0.200889	-0.201015	-0.201145	-0.201305	-0.201461	-0.201618	-0.201733	-0.201847	-0.201962	-0.202079	-0.202188	-0.202275	-0.202354	-0.20243	-0.202508	-0.202582	-0.202615	-0.202646	-0.202668	-0.202687	-0.202675	-0.202857	-0.203038	-0.203216	-0.20339	-0.203568	-0.203801	-0.203985	-0.204148	-0.204304	-0.204457	-0.204567	-0.204681	-0.204808	-0.204933	-0.205057	-0.205077	-0.205098
60.4		-0.211809	-0.211982	-0.212148	-0.212318	-0.212491	-0.212665	-0.212822	-0.212988	-0.213149	-0.213289	-0.213422	-0.213563	-0.213707	-0.21388	-0.214048	-0.214217	-0.214337	-0.214456	-0.214576	-0.214701	-0.214817	-0.214909	-0.214987	-0.215059	-0.215133	-0.215203	-0.215231	-0.215258	-0.215276	-0.21529	-0.21528	-0.215471	-0.215662	-0.215849	-0.216033	-0.21622	-0.216468	-0.216669	-0.216846	-0.217018	-0.217186	-0.217321	-0.217458	-0.217604	-0.217749	-0.217893	-0.217906	-0.217922
60.6		-0.224346	-0.224522	-0.22469	-0.224861	-0.225033	-0.22521	-0.225369	-0.225537	-0.225699	-0.225841	-0.225974	-0.22613	-0.226288	-0.22647	-0.226647	-0.226824	-0.226947	-0.227068	-0.227192	-0.227323	-0.227443	-0.22754	-0.227618	-0.227686	-0.227755	-0.227821	-0.227844	-0.227866	-0.22788	-0.227891	-0.227881	-0.228082	-0.228281	-0.228478	-0.22867	-0.228868	-0.229131	-0.229347	-0.22954	-0.229727	-0.229911	-0.230066	-0.230223	-0.230384	-0.230545	-0.230704	-0.230714	-0.230729
60.8		-0.236895	-0.237073	-0.237242	-0.237412	-0.237584	-0.237764	-0.237923	-0.238091	-0.238252	-0.238393	-0.238525	-0.238693	-0.238863	-0.239054	-0.23924	-0.239426	-0.239553	-0.239677	-0.239805	-0.239941	-0.240067	-0.240169	-0.240246	-0.240309	-0.240374	-0.240436	-0.240456	-0.240473	-0.240483	-0.240489	-0.24048	-0.240689	-0.240897	-0.241102	-0.241304	-0.241511	-0.24179	-0.242021	-0.242229	-0.242432	-0.24263	-0.242799	-0.242968	-0.243138	-0.243308	-0.243477	-0.24349	-0.243511
61		-0.249453	-0.249635	-0.249804	-0.249972	-0.250144	-0.250327	-0.250485	-0.250652	-0.250812	-0.250951	-0.251082	-0.251259	-0.251439	-0.251638	-0.251831	-0.252023	-0.252155	-0.252283	-0.252415	-0.252557	-0.252688	-0.252797	-0.252873	-0.252932	-0.252993	-0.253051	-0.253065	-0.253079	-0.253084	-0.253085	-0.253076	-0.253293	-0.253508	-0.253722	-0.253932	-0.254147	-0.254442	-0.254688	-0.254912	-0.255129	-0.255342	-0.255524	-0.255706	-0.255885	-0.256065	-0.256243	-0.256261	-0.256289
61.2		-0.262028	-0.262212	-0.262381	-0.262547	-0.262717	-0.262901	-0.263059	-0.263225	-0.263384	-0.263522	-0.263651	-0.263831	-0.264016	-0.264216	-0.264404	-0.264589	-0.264721	-0.26485	-0.264981	-0.265125	-0.265257	-0.265364	-0.265442	-0.265504	-0.265568	-0.265629	-0.265647	-0.265663	-0.265671	-0.265675	-0.265669	-0.265893	-0.266115	-0.266336	-0.266553	-0.266777	-0.267086	-0.267348	-0.267586	-0.267817	-0.268045	-0.268242	-0.268439	-0.26863	-0.268822	-0.269013	-0.269036	-0.269069
61.4		-0.274613	-0.274805	-0.274981	-0.275151	-0.275323	-0.275507	-0.27566	-0.275821	-0.275975	-0.276107	-0.276233	-0.276411	-0.276598	-0.276798	-0.276979	-0.277157	-0.277289	-0.277418	-0.277551	-0.277694	-0.277825	-0.277928	-0.278007	-0.278072	-0.278138	-0.278202	-0.278223	-0.278243	-0.278255	-0.278262	-0.278259	-0.27849	-0.278719	-0.278946	-0.27917	-0.279401	-0.279725	-0.280002	-0.280254	-0.2805	-0.280742	-0.280955	-0.281167	-0.28137	-0.281575	-0.28178	-0.281811	-0.28185
61.6		-0.287203	-0.287403	-0.287584	-0.287758	-0.287929	-0.28811	-0.288261	-0.28842	-0.288573	-0.288704	-0.288829	-0.289007	-0.289193	-0.289392	-0.289565	-0.289733	-0.289865	-0.289993	-0.290125	-0.290265	-0.290394	-0.290492	-0.290571	-0.290637	-0.290706	-0.290774	-0.290798	-0.290821	-0.290836	-0.290847	-0.290847	-0.291084	-0.291319	-0.291553	-0.291783	-0.29202	-0.292359	-0.29265	-0.292918	-0.293179	-0.293435	-0.293664	-0.293891	-0.294107	-0.294325	-0.294546	-0.29458	-0.294621
61.8		-0.299802	-0.300006	-0.300191	-0.300369	-0.30054	-0.300717	-0.300868	-0.301027	-0.301179	-0.301311	-0.301436	-0.301613	-0.301797	-0.301995	-0.302159	-0.302316	-0.302445	-0.302571	-0.302699	-0.302835	-0.302959	-0.303053	-0.303131	-0.303199	-0.30327	-0.303341	-0.303369	-0.303395	-0.303414	-0.303429	-0.303432	-0.303674	-0.303915	-0.304154	-0.30439	-0.304632	-0.304986	-0.305292	-0.305574	-0.305849	-0.30612	-0.306354	-0.306585	-0.306803	-0.307022	-0.307247	-0.307296	-0.307352
62		-0.312407	-0.312615	-0.312804	-0.312986	-0.313156	-0.313329	-0.313479	-0.313638	-0.31379	-0.313923	-0.314048	-0.314224	-0.314407	-0.314603	-0.314758	-0.314904	-0.315028	-0.31515	-0.315274	-0.315403	-0.31552	-0.31561	-0.315688	-0.315758	-0.31583	-0.315905	-0.315936	-0.315966	-0.315988	-0.316006	-0.316013	-0.316261	-0.316507	-0.316751	-0.316991	-0.317239	-0.317607	-0.317928	-0.318225	-0.318514	-0.3188	-0.319028	-0.319253	-0.319461	-0.31967	-0.319889	-0.319964	-0.320044
62.2		-0.325021	-0.325233	-0.325425	-0.32561	-0.325779	-0.325946	-0.326089	-0.326242	-0.326388	-0.326514	-0.326633	-0.326802	-0.326978	-0.327166	-0.327317	-0.327458	-0.327583	-0.327705	-0.32783	-0.327956	-0.328071	-0.328162	-0.328241	-0.328312	-0.328387	-0.328465	-0.3285	-0.328533	-0.328559	-0.328581	-0.328591	-0.328844	-0.329095	-0.329343	-0.329588	-0.32984	-0.330223	-0.330559	-0.330871	-0.331175	-0.331475	-0.331696	-0.331913	-0.332111	-0.33231	-0.332523	-0.332626	-0.332736
62.4		-0.337629	-0.337841	-0.338033	-0.338218	-0.33839	-0.338558	-0.338699	-0.33885	-0.338995	-0.33912	-0.339236	-0.339395	-0.339561	-0.33974	-0.339884	-0.34002	-0.340143	-0.340265	-0.340388	-0.340512	-0.340622	-0.340716	-0.340797	-0.34087	-0.340947	-0.341028	-0.341066	-0.341103	-0.341131	-0.341155	-0.341168	-0.341425	-0.34168	-0.341931	-0.34218	-0.342437	-0.342835	-0.343185	-0.343511	-0.34383	-0.344148	-0.344376	-0.344601	-0.344803	-0.345007	-0.345224	-0.345342	-0.345465
62.6		-0.350229	-0.350443	-0.350637	-0.350824	-0.351	-0.351172	-0.351313	-0.351463	-0.351608	-0.351732	-0.351843	-0.351992	-0.352148	-0.352317	-0.352455	-0.352585	-0.35271	-0.352833	-0.352957	-0.353081	-0.353191	-0.353285	-0.353366	-0.35344	-0.353517	-0.353596	-0.353635	-0.353673	-0.353703	-0.353727	-0.353741	-0.354002	-0.35426	-0.354515	-0.354766	-0.355027	-0.35544	-0.355805	-0.356146	-0.356479	-0.356816	-0.357057	-0.357294	-0.357507	-0.357722	-0.357948	-0.358074	-0.358206
62.8		-0.362834	-0.36305	-0.363246	-0.363435	-0.363616	-0.363793	-0.363933	-0.364082	-0.364226	-0.364349	-0.364456	-0.364597	-0.364744	-0.364905	-0.365038	-0.365165	-0.365289	-0.365411	-0.365534	-0.365657	-0.365766	-0.365858	-0.365937	-0.36601	-0.366085	-0.36616	-0.366201	-0.36624	-0.36627	-0.366296	-0.366311	-0.366574	-0.366835	-0.367092	-0.367345	-0.36761	-0.368038	-0.368418	-0.368774	-0.369123	-0.369479	-0.369733	-0.369983	-0.370211	-0.370441	-0.370681	-0.37082	-0.370958
63		-0.375446	-0.375663	-0.37586	-0.376051	-0.376238	-0.376418	-0.376558	-0.376708	-0.376852	-0.376974	-0.377077	-0.377211	-0.377352	-0.377506	-0.377636	-0.37776	-0.377882	-0.378001	-0.378121	-0.378241	-0.378345	-0.378434	-0.378511	-0.37858	-0.378651	-0.378721	-0.378763	-0.378803	-0.378835	-0.378862	-0.378879	-0.379144	-0.379407	-0.379666	-0.379922	-0.38019	-0.380633	-0.381028	-0.381399	-0.381763	-0.382138	-0.382404	-0.382667	-0.382908	-0.383154	-0.383408	-0.38356	-0.383706
63.2		-0.388052	-0.388266	-0.38846	-0.388648	-0.388835	-0.389017	-0.389161	-0.389314	-0.389462	-0.389587	-0.38969	-0.389822	-0.389962	-0.390114	-0.390242	-0.390365	-0.390483	-0.390599	-0.390716	-0.390832	-0.390932	-0.391015	-0.391086	-0.39115	-0.391216	-0.391278	-0.391321	-0.391364	-0.391397	-0.391425	-0.391445	-0.391712	-0.391977	-0.392238	-0.392495	-0.392765	-0.393232	-0.39365	-0.394045	-0.394432	-0.394834	-0.395106	-0.395375	-0.395623	-0.395876	-0.396135	-0.396298	-0.39645
63.4		-0.400663	-0.400874	-0.401065	-0.40125	-0.401435	-0.401615	-0.40176	-0.401914	-0.402062	-0.402188	-0.402295	-0.402431	-0.402574	-0.402729	-0.402861	-0.402987	-0.4031	-0.403211	-0.403322	-0.403433	-0.403526	-0.403602	-0.403666	-0.403723	-0.40378	-0.403833	-0.403877	-0.403921	-0.403956	-0.403986	-0.404009	-0.404276	-0.404542	-0.404804	-0.405062	-0.405339	-0.405848	-0.40631	-0.406748	-0.40718	-0.407623	-0.407883	-0.40814	-0.408374	-0.408614	-0.408859	-0.409033	-0.409191
63.6		-0.413276	-0.413483	-0.413671	-0.413853	-0.414036	-0.414215	-0.414362	-0.414518	-0.414668	-0.414796	-0.414907	-0.415046	-0.415193	-0.415352	-0.415488	-0.415615	-0.415723	-0.415828	-0.415933	-0.416038	-0.416125	-0.416193	-0.416248	-0.416296	-0.416344	-0.416388	-0.416434	-0.416481	-0.416521	-0.416554	-0.416579	-0.416845	-0.41711	-0.41737	-0.417627	-0.417907	-0.418438	-0.418923	-0.419383	-0.419839	-0.420303	-0.420571	-0.420837	-0.421079	-0.421327	-0.421578	-0.421763	-0.421925
63.8		-0.425819	-0.426038	-0.426238	-0.426433	-0.426629	-0.426821	-0.426969	-0.427127	-0.42728	-0.42741	-0.427526	-0.427669	-0.42782	-0.427982	-0.428121	-0.428251	-0.428353	-0.428452	-0.42855	-0.428648	-0.428729	-0.428789	-0.428837	-0.428878	-0.428919	-0.428955	-0.429001	-0.429049	-0.429089	-0.429124	-0.429148	-0.429412	-0.429674	-0.429933	-0.430187	-0.43047	-0.431018	-0.431522	-0.432002	-0.432477	-0.432958	-0.43324	-0.433518	-0.433772	-0.43403	-0.434292	-0.434486	-0.434653
64		-0.438359	-0.438573	-0.438768	-0.438957	-0.439148	-0.439336	-0.439506	-0.439685	-0.439858	-0.44001	-0.44015	-0.440297	-0.440452	-0.440618	-0.44076	-0.440891	-0.440987	-0.44108	-0.441172	-0.441263	-0.441338	-0.441399	-0.441446	-0.441487	-0.441528	-0.441563	-0.4416	-0.441639	-0.441672	-0.441699	-0.441713	-0.441976	-0.442236	-0.442492	-0.442744	-0.443029	-0.443595	-0.444118	-0.444616	-0.445111	-0.445608	-0.445902	-0.446193	-0.446458	-0.446727	-0.446999	-0.447204	-0.447376
64.2		-0.450889	-0.451096	-0.451284	-0.451467	-0.451651	-0.451832	-0.452014	-0.452206	-0.452392	-0.452556	-0.45271	-0.452874	-0.453044	-0.453226	-0.453384	-0.45353	-0.453624	-0.453715	-0.453804	-0.453892	-0.453965	-0.454024	-0.454069	-0.454107	-0.454146	-0.454178	-0.454206	-0.454234	-0.454257	-0.454274	-0.454278	-0.454567	-0.454853	-0.455136	-0.455415	-0.45573	-0.456287	-0.456801	-0.457289	-0.457774	-0.458259	-0.458563	-0.458864	-0.459139	-0.459418	-0.459699	-0.459914	-0.460091
64.4		-0.463421	-0.463621	-0.463802	-0.463978	-0.464155	-0.464328	-0.464507	-0.464696	-0.464879	-0.46504	-0.465193	-0.465382	-0.465578	-0.465785	-0.465968	-0.46614	-0.466241	-0.46634	-0.466435	-0.46653	-0.466611	-0.466667	-0.466707	-0.466741	-0.466775	-0.466801	-0.466817	-0.466833	-0.466844	-0.466849	-0.466844	-0.467162	-0.467478	-0.467791	-0.4681	-0.468443	-0.468988	-0.469488	-0.469963	-0.470435	-0.470906	-0.471221	-0.471531	-0.471816	-0.472104	-0.472394	-0.472618	-0.4728
64.6		-0.475954	-0.476147	-0.476322	-0.476491	-0.476661	-0.476827	-0.477003	-0.477189	-0.477368	-0.477527	-0.477676	-0.477862	-0.478054	-0.478257	-0.478436	-0.478606	-0.478745	-0.478881	-0.479014	-0.479147	-0.479266	-0.479319	-0.479354	-0.479382	-0.47941	-0.47943	-0.479431	-0.479433	-0.479429	-0.47942	-0.479406	-0.479755	-0.480102	-0.480447	-0.480788	-0.481161	-0.481693	-0.482178	-0.482637	-0.483094	-0.48355	-0.483871	-0.484189	-0.48448	-0.484773	-0.485069	-0.485299	-0.48549
64.8		-0.488487	-0.488675	-0.488844	-0.489007	-0.489171	-0.48933	-0.489503	-0.489685	-0.489861	-0.490016	-0.490161	-0.490344	-0.490532	-0.490732	-0.490908	-0.491076	-0.491221	-0.491364	-0.491504	-0.491643	-0.491769	-0.49185	-0.491911	-0.491965	-0.492019	-0.492064	-0.492049	-0.492036	-0.492016	-0.491991	-0.491967	-0.492349	-0.492731	-0.49311	-0.493486	-0.49389	-0.494406	-0.494873	-0.495316	-0.495755	-0.496192	-0.496516	-0.496838	-0.497132	-0.497427	-0.497725	-0.497958	-0.49816
65		-0.501019	-0.501199	-0.501362	-0.501518	-0.501675	-0.501827	-0.501997	-0.502176	-0.502349	-0.502501	-0.502643	-0.502823	-0.503009	-0.503206	-0.503379	-0.503545	-0.503689	-0.50383	-0.503968	-0.504105	-0.50423	-0.504327	-0.504403	-0.504472	-0.504541	-0.504602	-0.504613	-0.504627	-0.504633	-0.504636	-0.504643	-0.505038	-0.505432	-0.505823	-0.506212	-0.506626	-0.507124	-0.507572	-0.507996	-0.508416	-0.508833	-0.509159	-0.509484	-0.509781	-0.510079	-0.510378	-0.510613	-0.510825
65.2		-0.513558	-0.513731	-0.513886	-0.514035	-0.514183	-0.514327	-0.514494	-0.514668	-0.514836	-0.514983	-0.51512	-0.515296	-0.515479	-0.515672	-0.515841	-0.516004	-0.516146	-0.516285	-0.51642	-0.516555	-0.516678	-0.516769	-0.516839	-0.516901	-0.516964	-0.517023	-0.517102	-0.517182	-0.517255	-0.517324	-0.517397	-0.517785	-0.518172	-0.518556	-0.518937	-0.519343	-0.519824	-0.520257	-0.520665	-0.521069	-0.521469	-0.521797	-0.522126	-0.522426	-0.522727	-0.523029	-0.523266	-0.523489
65.4		-0.526105	-0.52627	-0.526418	-0.526559	-0.526699	-0.526835	-0.526997	-0.527167	-0.52733	-0.527473	-0.527605	-0.527776	-0.527955	-0.528144	-0.528309	-0.528468	-0.528604	-0.528737	-0.528868	-0.528997	-0.529114	-0.529199	-0.529265	-0.529322	-0.529382	-0.529442	-0.529557	-0.52967	-0.529775	-0.529878	-0.529979	-0.530371	-0.530762	-0.531149	-0.531534	-0.531944	-0.532433	-0.532874	-0.533289	-0.5337	-0.534107	-0.534437	-0.534769	-0.535072	-0.535376	-0.53568	-0.53592	-0.536153
65.6		-0.538661	-0.538818	-0.538958	-0.53909	-0.539222	-0.53935	-0.539507	-0.539672	-0.539831	-0.539969	-0.540096	-0.540263	-0.540437	-0.540623	-0.540784	-0.540939	-0.54107	-0.541198	-0.541324	-0.541448	-0.54156	-0.541639	-0.5417	-0.541754	-0.541812	-0.541874	-0.542021	-0.542165	-0.542301	-0.542433	-0.54256	-0.542969	-0.543376	-0.543779	-0.544181	-0.544607	-0.545104	-0.545551	-0.545974	-0.546391	-0.546805	-0.547131	-0.547461	-0.547763	-0.548064	-0.548366	-0.548603	-0.548842
65.8		-0.551225	-0.551373	-0.551504	-0.551628	-0.551751	-0.55187	-0.552023	-0.552184	-0.552338	-0.552471	-0.552593	-0.552756	-0.552925	-0.553106	-0.553262	-0.553413	-0.55354	-0.553665	-0.553788	-0.553911	-0.55402	-0.55411	-0.554183	-0.554249	-0.554319	-0.554396	-0.554561	-0.554721	-0.554872	-0.555019	-0.555158	-0.555577	-0.555995	-0.556409	-0.556822	-0.557261	-0.557769	-0.558227	-0.55866	-0.559089	-0.559512	-0.559836	-0.560162	-0.56046	-0.560757	-0.561054	-0.561287	-0.56153
66		-0.563803	-0.563943	-0.564065	-0.564181	-0.564295	-0.564405	-0.564553	-0.56471	-0.564859	-0.564987	-0.565105	-0.565262	-0.565427	-0.565602	-0.565754	-0.565899	-0.566023	-0.566144	-0.566264	-0.566385	-0.566492	-0.566615	-0.566724	-0.566825	-0.566931	-0.567045	-0.567205	-0.567357	-0.567501	-0.56764	-0.567766	-0.568197	-0.568625	-0.56905	-0.569474	-0.569925	-0.570442	-0.570909	-0.571351	-0.571788	-0.572218	-0.57254	-0.572862	-0.573157	-0.573449	-0.573743	-0.573972	-0.57422
66.2		-0.576422	-0.576556	-0.576672	-0.576781	-0.576889	-0.576993	-0.577134	-0.577284	-0.577427	-0.577548	-0.577659	-0.577809	-0.577967	-0.578136	-0.57828	-0.578418	-0.578536	-0.578651	-0.578766	-0.578885	-0.578992	-0.579151	-0.579295	-0.579431	-0.57957	-0.579714	-0.579863	-0.580005	-0.580139	-0.58027	-0.580389	-0.58083	-0.58127	-0.581706	-0.58214	-0.582601	-0.583124	-0.583598	-0.584046	-0.584487	-0.584922	-0.585242	-0.585562	-0.585854	-0.586143	-0.586434	-0.58666	-0.586913
66.4		-0.58905	-0.589178	-0.589287	-0.58939	-0.589491	-0.589588	-0.589723	-0.589866	-0.590002	-0.590117	-0.590221	-0.590364	-0.590515	-0.590677	-0.590814	-0.590944	-0.591056	-0.591165	-0.591275	-0.591392	-0.5915	-0.591695	-0.591876	-0.592049	-0.592224	-0.592397	-0.592534	-0.592664	-0.59279	-0.592913	-0.593025	-0.593479	-0.59393	-0.594375	-0.594818	-0.59529	-0.595812	-0.596284	-0.59673	-0.59717	-0.597603	-0.597926	-0.598248	-0.598542	-0.598832	-0.599124	-0.599348	-0.599606
66.6		-0.601674	-0.601795	-0.601898	-0.601994	-0.602089	-0.602179	-0.602308	-0.602444	-0.602573	-0.602682	-0.602778	-0.602914	-0.603058	-0.603214	-0.603346	-0.60347	-0.603579	-0.603685	-0.603791	-0.603907	-0.604015	-0.604244	-0.604458	-0.604664	-0.60487	-0.605073	-0.605199	-0.605321	-0.60544	-0.605558	-0.605665	-0.606131	-0.606594	-0.60705	-0.607501	-0.607975	-0.608489	-0.608953	-0.60939	-0.609821	-0.610245	-0.610577	-0.610907	-0.611209	-0.611507	-0.611807	-0.612035	-0.612298
66.8		-0.614295	-0.614409	-0.614505	-0.614595	-0.614684	-0.614768	-0.61489	-0.615019	-0.615142	-0.615243	-0.615333	-0.615462	-0.615598	-0.615749	-0.615875	-0.615993	-0.616138	-0.616279	-0.616421	-0.616572	-0.616718	-0.616943	-0.617153	-0.617354	-0.617554	-0.617748	-0.617878	-0.618006	-0.618133	-0.618262	-0.618381	-0.618846	-0.619309	-0.619762	-0.620207	-0.62067	-0.621176	-0.621631	-0.622059	-0.622481	-0.622898	-0.623238	-0.623574	-0.623883	-0.624189	-0.624496	-0.624729	-0.624998
67		-0.626928	-0.627034	-0.627124	-0.627207	-0.627288	-0.627366	-0.62748	-0.627603	-0.627718	-0.627812	-0.627895	-0.628016	-0.628145	-0.62829	-0.62841	-0.628523	-0.628702	-0.62888	-0.629059	-0.629246	-0.62943	-0.629654	-0.62986	-0.630056	-0.630251	-0.630437	-0.630571	-0.630706	-0.630842	-0.630982	-0.631112	-0.631576	-0.632037	-0.632486	-0.632926	-0.633378	-0.633877	-0.634324	-0.634743	-0.635156	-0.635567	-0.63591	-0.63625	-0.636563	-0.636873	-0.637184	-0.637425	-0.637699
67.2		-0.639577	-0.639677	-0.639759	-0.639834	-0.639907	-0.639977	-0.640083	-0.640197	-0.640304	-0.64039	-0.640465	-0.640579	-0.640702	-0.640842	-0.64096	-0.641071	-0.641292	-0.641511	-0.641728	-0.641952	-0.642169	-0.642385	-0.642584	-0.642772	-0.642959	-0.643139	-0.643279	-0.64342	-0.643563	-0.64371	-0.643847	-0.644309	-0.644767	-0.645216	-0.645654	-0.646101	-0.646593	-0.647033	-0.647445	-0.64785	-0.648253	-0.648599	-0.648942	-0.649256	-0.649568	-0.64988	-0.650126	-0.650405
67.4		-0.652233	-0.652327	-0.652402	-0.652468	-0.652534	-0.652595	-0.652694	-0.652801	-0.652902	-0.652981	-0.65305	-0.653157	-0.653275	-0.653409	-0.653524	-0.653634	-0.653896	-0.654154	-0.654411	-0.654672	-0.654922	-0.655129	-0.655319	-0.6555	-0.655679	-0.655853	-0.655999	-0.656146	-0.656295	-0.656451	-0.656597	-0.657056	-0.657512	-0.657959	-0.658395	-0.658835	-0.659322	-0.659755	-0.660161	-0.660558	-0.660954	-0.661303	-0.661647	-0.661963	-0.662278	-0.662591	-0.66284	-0.663121
67.6		-0.664899	-0.664986	-0.665054	-0.665114	-0.665173	-0.665228	-0.665321	-0.665426	-0.665523	-0.665598	-0.665661	-0.665795	-0.665937	-0.666094	-0.666234	-0.66637	-0.666638	-0.666904	-0.667168	-0.667434	-0.667687	-0.667885	-0.668067	-0.66824	-0.668411	-0.668578	-0.66873	-0.668884	-0.66904	-0.669206	-0.669361	-0.669817	-0.67027	-0.670716	-0.671149	-0.671583	-0.672064	-0.67249	-0.672889	-0.673279	-0.673668	-0.67402	-0.674367	-0.674684	-0.675001	-0.675316	-0.675566	-0.675846
67.8		-0.677564	-0.677647	-0.677711	-0.677766	-0.67782	-0.67787	-0.677958	-0.678058	-0.678151	-0.678223	-0.67828	-0.678453	-0.678634	-0.678828	-0.679007	-0.679184	-0.679446	-0.679706	-0.679965	-0.680224	-0.680466	-0.680654	-0.680826	-0.68099	-0.681153	-0.681313	-0.681472	-0.681632	-0.681796	-0.681971	-0.682134	-0.682588	-0.683037	-0.683481	-0.68391	-0.684338	-0.684814	-0.685236	-0.68563	-0.686013	-0.686395	-0.686749	-0.687098	-0.687416	-0.687734	-0.688049	-0.688297	-0.688575
68		-0.690232	-0.690312	-0.690372	-0.690424	-0.690475	-0.690521	-0.690602	-0.690698	-0.690787	-0.690855	-0.690909	-0.691124	-0.691349	-0.691583	-0.691805	-0.692024	-0.692281	-0.692534	-0.692784	-0.693033	-0.693263	-0.693438	-0.6936	-0.693753	-0.693906	-0.694058	-0.694223	-0.69439	-0.694562	-0.694746	-0.694918	-0.695368	-0.695814	-0.696254	-0.696681	-0.697103	-0.697573	-0.69799	-0.698379	-0.698755	-0.699128	-0.699483	-0.699833	-0.700149	-0.700465	-0.700781	-0.701023	-0.701295
68.2		-0.702905	-0.702981	-0.703036	-0.703083	-0.70313	-0.703172	-0.703249	-0.703342	-0.703427	-0.703494	-0.703547	-0.70381	-0.704081	-0.704362	-0.704625	-0.704885	-0.705135	-0.705377	-0.705617	-0.705855	-0.706073	-0.706243	-0.706398	-0.706546	-0.706695	-0.706844	-0.707009	-0.707177	-0.70735	-0.707539	-0.707714	-0.708161	-0.708604	-0.709042	-0.709464	-0.709878	-0.710342	-0.710754	-0.711138	-0.711509	-0.711878	-0.712233	-0.712583	-0.712897	-0.713211	-0.713524	-0.713757	-0.71402
68.4		-0.71555	-0.715624	-0.715676	-0.715721	-0.715765	-0.715807	-0.715905	-0.716017	-0.716121	-0.716209	-0.716282	-0.716575	-0.716876	-0.717186	-0.717473	-0.717754	-0.717996	-0.718229	-0.718461	-0.71869	-0.7189	-0.719067	-0.71922	-0.719366	-0.71951	-0.719654	-0.719817	-0.719982	-0.720153	-0.720338	-0.72051	-0.72095	-0.721387	-0.721818	-0.722233	-0.722644	-0.723107	-0.723518	-0.723901	-0.724273	-0.724643	-0.724996	-0.725343	-0.725653	-0.725962	-0.726268	-0.726491	-0.726743
68.6		-0.728184	-0.728252	-0.728298	-0.728336	-0.728375	-0.728412	-0.728559	-0.728716	-0.728865	-0.729002	-0.729126	-0.72942	-0.72972	-0.73003	-0.730313	-0.730587	-0.730822	-0.73105	-0.731276	-0.7315	-0.731705	-0.731874	-0.732028	-0.732175	-0.732317	-0.732458	-0.732621	-0.732787	-0.732957	-0.73314	-0.733308	-0.733738	-0.734164	-0.734586	-0.734993	-0.735404	-0.735868	-0.736281	-0.736666	-0.737042	-0.737415	-0.737763	-0.738104	-0.738407	-0.738707	-0.739004	-0.739217	-0.739459
68.8		-0.740724	-0.740796	-0.740847	-0.740889	-0.740933	-0.740976	-0.741177	-0.741387	-0.741589	-0.741781	-0.741962	-0.742253	-0.74255	-0.742856	-0.743135	-0.743404	-0.743631	-0.743854	-0.744074	-0.744291	-0.744492	-0.744663	-0.744816	-0.74496	-0.7451	-0.745238	-0.745401	-0.745567	-0.745736	-0.745916	-0.746082	-0.746505	-0.746924	-0.747339	-0.747741	-0.748154	-0.748623	-0.74904	-0.74943	-0.74981	-0.75019	-0.750531	-0.750865	-0.751159	-0.75145	-0.751734	-0.751938	-0.752172
69		-0.753274	-0.753344	-0.753393	-0.753434	-0.753478	-0.75352	-0.753773	-0.754032	-0.754284	-0.754527	-0.754757	-0.755049	-0.755348	-0.755655	-0.755937	-0.756205	-0.75643	-0.756649	-0.756866	-0.757081	-0.75728	-0.757451	-0.757603	-0.757745	-0.757882	-0.758017	-0.758179	-0.758344	-0.758509	-0.758685	-0.758847	-0.759264	-0.759676	-0.760084	-0.760481	-0.760898	-0.761368	-0.761786	-0.762176	-0.762557	-0.762938	-0.76327	-0.763594	-0.76388	-0.764163	-0.764436	-0.764633	-0.76486
69.2		-0.765849	-0.765922	-0.765974	-0.766018	-0.766069	-0.766116	-0.766419	-0.766726	-0.767026	-0.767313	-0.767588	-0.767874	-0.768168	-0.76847	-0.768746	-0.769008	-0.769225	-0.769438	-0.769648	-0.769855	-0.770048	-0.770221	-0.770376	-0.77052	-0.77066	-0.770798	-0.770961	-0.771128	-0.771294	-0.771468	-0.771628	-0.772037	-0.772441	-0.772842	-0.773234	-0.773653	-0.774117	-0.774529	-0.77491	-0.775284	-0.775656	-0.775982	-0.7763	-0.776582	-0.776861	-0.777131	-0.777321	-0.777541
69.4		-0.778436	-0.778562	-0.778666	-0.778763	-0.778869	-0.778972	-0.779276	-0.779584	-0.779884	-0.780169	-0.78044	-0.780722	-0.781012	-0.781311	-0.781585	-0.781842	-0.782055	-0.782263	-0.782468	-0.78267	-0.782859	-0.783031	-0.783187	-0.783332	-0.783472	-0.78361	-0.783776	-0.783945	-0.784112	-0.784286	-0.784446	-0.78485	-0.78525	-0.785646	-0.786035	-0.786459	-0.786914	-0.787313	-0.787682	-0.788043	-0.788402	-0.788715	-0.789021	-0.789293	-0.789562	-0.789822	-0.790006	-0.790219
69.6		-0.791019	-0.791206	-0.791369	-0.791526	-0.791695	-0.791859	-0.792167	-0.792479	-0.792781	-0.793065	-0.793334	-0.793615	-0.793902	-0.794197	-0.794467	-0.794719	-0.79493	-0.795135	-0.795338	-0.795536	-0.795722	-0.795889	-0.796039	-0.796177	-0.796311	-0.796442	-0.796607	-0.796776	-0.796941	-0.797111	-0.79727	-0.797673	-0.798072	-0.798467	-0.798857	-0.79929	-0.79974	-0.800134	-0.800493	-0.800844	-0.801194	-0.801501	-0.801802	-0.80207	-0.802337	-0.802594	-0.802757	-0.802949
69.8		-0.803495	-0.803773	-0.804025	-0.804271	-0.804532	-0.804787	-0.805094	-0.805407	-0.805708	-0.805987	-0.80625	-0.806525	-0.806809	-0.807101	-0.807367	-0.807614	-0.807823	-0.808025	-0.808224	-0.808419	-0.808602	-0.808766	-0.808912	-0.809045	-0.809175	-0.809302	-0.809468	-0.809638	-0.809803	-0.809973	-0.810133	-0.810524	-0.810911	-0.811294	-0.811674	-0.812104	-0.812543	-0.812925	-0.81327	-0.813605	-0.81394	-0.814234	-0.814521	-0.814778	-0.815034	-0.815282	-0.815445	-0.815636
70		-0.815985	-0.816326	-0.816638	-0.816942	-0.817259	-0.81757	-0.817911	-0.818257	-0.818589	-0.818898	-0.819191	-0.81946	-0.81974	-0.820027	-0.820289	-0.820531	-0.820735	-0.820932	-0.821127	-0.821317	-0.821498	-0.82165	-0.821784	-0.821907	-0.822026	-0.822143	-0.822299	-0.822459	-0.822612	-0.822768	-0.822915	-0.823284	-0.823648	-0.824007	-0.824366	-0.824782	-0.825221	-0.825603	-0.825948	-0.826285	-0.82662	-0.826913	-0.827198	-0.827455	-0.82771	-0.827961	-0.828124	-0.828314
70.2		-0.82812	-0.828495	-0.828841	-0.829177	-0.829524	-0.829865	-0.830222	-0.830585	-0.830933	-0.831257	-0.831564	-0.831872	-0.83219	-0.832516	-0.832817	-0.833096	-0.833301	-0.8335	-0.833696	-0.83389	-0.834075	-0.834241	-0.834391	-0.834529	-0.834664	-0.834797	-0.834983	-0.835174	-0.835349	-0.835507	-0.835657	-0.836007	-0.83635	-0.836689	-0.837029	-0.837432	-0.83787	-0.838252	-0.838601	-0.83894	-0.839278	-0.83957	-0.839855	-0.840111	-0.840365	-0.840618	-0.840781	-0.84097
70.4		-0.840131	-0.840509	-0.840857	-0.841196	-0.841542	-0.841881	-0.842237	-0.842598	-0.842944	-0.843265	-0.843568	-0.843902	-0.844245	-0.844598	-0.844925	-0.845233	-0.845497	-0.845757	-0.846015	-0.846273	-0.846522	-0.846718	-0.846892	-0.847055	-0.847213	-0.847371	-0.847581	-0.847797	-0.84799	-0.848153	-0.848307	-0.848652	-0.848988	-0.849319	-0.849651	-0.850048	-0.850488	-0.850873	-0.851225	-0.851569	-0.851911	-0.852203	-0.852489	-0.852745	-0.852999	-0.853256	-0.853421	-0.853613
70.6		-0.852566	-0.85295	-0.853302	-0.853643	-0.853988	-0.854326	-0.854682	-0.855043	-0.855386	-0.855704	-0.856002	-0.856331	-0.85667	-0.857017	-0.857338	-0.857642	-0.857921	-0.858197	-0.858472	-0.858747	-0.859014	-0.859243	-0.859448	-0.859637	-0.859823	-0.860008	-0.860204	-0.860404	-0.860587	-0.860746	-0.860896	-0.861244	-0.86158	-0.861911	-0.862244	-0.862642	-0.863084	-0.863473	-0.863831	-0.86418	-0.864527	-0.864823	-0.865111	-0.86537	-0.865625	-0.865888	-0.866058	-0.866255
70.8		-0.865023	-0.865414	-0.865771	-0.866115	-0.86646	-0.866798	-0.86715	-0.867508	-0.867847	-0.868157	-0.868448	-0.868806	-0.869173	-0.869549	-0.869901	-0.870235	-0.870512	-0.870785	-0.871058	-0.871332	-0.871599	-0.871848	-0.872069	-0.872273	-0.872473	-0.872672	-0.872865	-0.873062	-0.873246	-0.873415	-0.873575	-0.873918	-0.874249	-0.874575	-0.874902	-0.875297	-0.875734	-0.876121	-0.876478	-0.876826	-0.877172	-0.877465	-0.877752	-0.878009	-0.878262	-0.878526	-0.878695	-0.87889
71		-0.877499	-0.877892	-0.87825	-0.878594	-0.878938	-0.879275	-0.879626	-0.879982	-0.880317	-0.880622	-0.880906	-0.881314	-0.881728	-0.882152	-0.88255	-0.882935	-0.883202	-0.883466	-0.88373	-0.883996	-0.884255	-0.884503	-0.884718	-0.884913	-0.885104	-0.885294	-0.885476	-0.885664	-0.885841	-0.886009	-0.886167	-0.88651	-0.886838	-0.887161	-0.887484	-0.887877	-0.888313	-0.888699	-0.889057	-0.889408	-0.889757	-0.89005	-0.890336	-0.890593	-0.890847	-0.891109	-0.891279	-0.891475
71.2		-0.889978	-0.89037	-0.890724	-0.891065	-0.891406	-0.891741	-0.892093	-0.89245	-0.892786	-0.893093	-0.893378	-0.893829	-0.894287	-0.894753	-0.895195	-0.895626	-0.895894	-0.896158	-0.896421	-0.896686	-0.896943	-0.89719	-0.897399	-0.897586	-0.897768	-0.89795	-0.898123	-0.898301	-0.898471	-0.898636	-0.898791	-0.899128	-0.899452	-0.899771	-0.900091	-0.900481	-0.900914	-0.901298	-0.901654	-0.902005	-0.902356	-0.902647	-0.902931	-0.903186	-0.903439	-0.903698	-0.903866	-0.90406
71.4		-0.902464	-0.902855	-0.903205	-0.903543	-0.903882	-0.904215	-0.904617	-0.905024	-0.905411	-0.905769	-0.906103	-0.906547	-0.906997	-0.907456	-0.907891	-0.908316	-0.908585	-0.908849	-0.909111	-0.909374	-0.90963	-0.909875	-0.910079	-0.910257	-0.910432	-0.910605	-0.91077	-0.910938	-0.911102	-0.911263	-0.911414	-0.911745	-0.912066	-0.912381	-0.912697	-0.913085	-0.913516	-0.913898	-0.914251	-0.914603	-0.914954	-0.915243	-0.915526	-0.91578	-0.916032	-0.916288	-0.916454	-0.916647
71.6		-0.914953	-0.915339	-0.915684	-0.916018	-0.916352	-0.916681	-0.917131	-0.917587	-0.918025	-0.918432	-0.918817	-0.919253	-0.919696	-0.920148	-0.920575	-0.920995	-0.921267	-0.921533	-0.921797	-0.92206	-0.922316	-0.92256	-0.922758	-0.922928	-0.923094	-0.923259	-0.923415	-0.923574	-0.92373	-0.923887	-0.924034	-0.92436	-0.924676	-0.924988	-0.9253	-0.925686	-0.926115	-0.926496	-0.926847	-0.927199	-0.927551	-0.927839	-0.928121	-0.928373	-0.928623	-0.928876	-0.92904	-0.929231
71.8		-0.927424	-0.927825	-0.928187	-0.928539	-0.92889	-0.929237	-0.929714	-0.930197	-0.930663	-0.931099	-0.931512	-0.931942	-0.932379	-0.932824	-0.933245	-0.93366	-0.933939	-0.934208	-0.934475	-0.93474	-0.934998	-0.935241	-0.935434	-0.935596	-0.935754	-0.935911	-0.936058	-0.936208	-0.936357	-0.93651	-0.936654	-0.936974	-0.937286	-0.937595	-0.937905	-0.938288	-0.938717	-0.939096	-0.939447	-0.939799	-0.940152	-0.940438	-0.940718	-0.940968	-0.941217	-0.941467	-0.941628	-0.941817
72		-0.939905	-0.940345	-0.940748	-0.941141	-0.941532	-0.941921	-0.942399	-0.942881	-0.943348	-0.943787	-0.944202	-0.944627	-0.945058	-0.945498	-0.945913	-0.946325	-0.946609	-0.946882	-0.947152	-0.947419	-0.947678	-0.947919	-0.948107	-0.94826	-0.94841	-0.948559	-0.948697	-0.948839	-0.948982	-0.949134	-0.949277	-0.949594	-0.949906	-0.950215	-0.950527	-0.950913	-0.951341	-0.951719	-0.952069	-0.952418	-0.952767	-0.953052	-0.95333	-0.95358	-0.953827	-0.954075	-0.954234	-0.954422
72.2		-0.952393	-0.952871	-0.953313	-0.953746	-0.954176	-0.954602	-0.955077	-0.955556	-0.956022	-0.956464	-0.956883	-0.957304	-0.957732	-0.958169	-0.95858	-0.958989	-0.959276	-0.959548	-0.959818	-0.960082	-0.960337	-0.96057	-0.960753	-0.960902	-0.961047	-0.961192	-0.961326	-0.961464	-0.961605	-0.961757	-0.961899	-0.962213	-0.962524	-0.962834	-0.963148	-0.963536	-0.963962	-0.964338	-0.964686	-0.965032	-0.965376	-0.96566	-0.965938	-0.966186	-0.966432	-0.966679	-0.966837	-0.967023
72.4		-0.965059	-0.965539	-0.965985	-0.966421	-0.966854	-0.967282	-0.967752	-0.968227	-0.968693	-0.969136	-0.969559	-0.969977	-0.970401	-0.970833	-0.97124	-0.971645	-0.971929	-0.972195	-0.972458	-0.972717	-0.972965	-0.97319	-0.973369	-0.97352	-0.973666	-0.973812	-0.973947	-0.974086	-0.974227	-0.97438	-0.974522	-0.974834	-0.975142	-0.975453	-0.975768	-0.976157	-0.976582	-0.976956	-0.977302	-0.977644	-0.977985	-0.978268	-0.978545	-0.978792	-0.979037	-0.979282	-0.979438	-0.979623
72.6		-0.977752	-0.978227	-0.97867	-0.979103	-0.979534	-0.979956	-0.980423	-0.980895	-0.981358	-0.9818	-0.982224	-0.982636	-0.983053	-0.983478	-0.983879	-0.984276	-0.984555	-0.984815	-0.985073	-0.985328	-0.985571	-0.985793	-0.985976	-0.986134	-0.986288	-0.986439	-0.986572	-0.986711	-0.986853	-0.987005	-0.987146	-0.987455	-0.98776	-0.988072	-0.988387	-0.988778	-0.989201	-0.989574	-0.989918	-0.990257	-0.990593	-0.990875	-0.991151	-0.991397	-0.99164	-0.991883	-0.992039	-0.992222
72.8		-0.990454	-0.990924	-0.991364	-0.991794	-0.992222	-0.992638	-0.993099	-0.993564	-0.994023	-0.99446	-0.994883	-0.995288	-0.995699	-0.996118	-0.996511	-0.996902	-0.997176	-0.997433	-0.997686	-0.997938	-0.998176	-0.998396	-0.998582	-0.998748	-0.998908	-0.999062	-0.999193	-0.99933	-0.999471	-0.999621	-0.999761	-1.00007	-1.00037	-1.00068	-1.00099	-1.00138	-1.0018	-1.00218	-1.00252	-1.00285	-1.00319	-1.00347	-1.00374	-1.00399	-1.00423	-1.00448	-1.00463	-1.00482
73		-1.00316	-1.00362	-1.00406	-1.00449	-1.00491	-1.00532	-1.00577	-1.00623	-1.00668	-1.00712	-1.00753	-1.00793	-1.00834	-1.00875	-1.00914	-1.00952	-1.0098	-1.01005	-1.0103	-1.01055	-1.01078	-1.011	-1.01119	-1.01136	-1.01153	-1.01169	-1.01181	-1.01195	-1.01209	-1.01224	-1.01238	-1.01268	-1.01298	-1.01329	-1.0136	-1.01399	-1.01441	-1.01477	-1.01511	-1.01544	-1.01577	-1.01606	-1.01633	-1.01658	-1.01682	-1.01707	-1.01722	-1.01741
73.2		-1.01583	-1.01629	-1.01672	-1.01715	-1.01757	-1.01798	-1.01843	-1.01888	-1.01933	-1.01976	-1.02017	-1.02057	-1.02097	-1.02138	-1.02176	-1.02214	-1.02241	-1.02266	-1.02291	-1.02315	-1.02338	-1.02359	-1.02379	-1.02397	-1.02414	-1.0243	-1.02443	-1.02456	-1.0247	-1.02486	-1.02499	-1.02529	-1.02559	-1.02589	-1.02619	-1.02658	-1.027	-1.02736	-1.0277	-1.02803	-1.02836	-1.02865	-1.02892	-1.02917	-1.02941	-1.02966	-1.02981	-1.03
73.4		-1.02849	-1.02895	-1.02937	-1.02979	-1.03022	-1.03062	-1.03107	-1.03152	-1.03196	-1.03239	-1.0328	-1.03319	-1.03359	-1.03399	-1.03437	-1.03474	-1.035	-1.03524	-1.03548	-1.03572	-1.03594	-1.03616	-1.03636	-1.03654	-1.03672	-1.03689	-1.03702	-1.03716	-1.0373	-1.03746	-1.0376	-1.03789	-1.03818	-1.03848	-1.03878	-1.03916	-1.03958	-1.03994	-1.04028	-1.04061	-1.04095	-1.04123	-1.0415	-1.04175	-1.04199	-1.04223	-1.04239	-1.04257
73.6		-1.04114	-1.04159	-1.04202	-1.04244	-1.04285	-1.04326	-1.0437	-1.04415	-1.04459	-1.04501	-1.04542	-1.0458	-1.04619	-1.04659	-1.04696	-1.04732	-1.04757	-1.04781	-1.04804	-1.04828	-1.04849	-1.04871	-1.04891	-1.0491	-1.04929	-1.04946	-1.04959	-1.04973	-1.04989	-1.05005	-1.05019	-1.05048	-1.05077	-1.05106	-1.05135	-1.05173	-1.05215	-1.05252	-1.05286	-1.05319	-1.05352	-1.05381	-1.05408	-1.05432	-1.05456	-1.0548	-1.05496	-1.05515
73.8		-1.05379	-1.05424	-1.05466	-1.05508	-1.0555	-1.0559	-1.05634	-1.05678	-1.05722	-1.05763	-1.05804	-1.05841	-1.05879	-1.05918	-1.05954	-1.0599	-1.06014	-1.06037	-1.0606	-1.06082	-1.06104	-1.06125	-1.06145	-1.06166	-1.06185	-1.06203	-1.06216	-1.06231	-1.06247	-1.06264	-1.06279	-1.06307	-1.06336	-1.06364	-1.06393	-1.0643	-1.06472	-1.06509	-1.06543	-1.06577	-1.06611	-1.06639	-1.06666	-1.0669	-1.06715	-1.06739	-1.06755	-1.06773
74		-1.06643	-1.06688	-1.06731	-1.06772	-1.06814	-1.06854	-1.06898	-1.06941	-1.06984	-1.07025	-1.07065	-1.07101	-1.07138	-1.07176	-1.07212	-1.07246	-1.0727	-1.07293	-1.07315	-1.07337	-1.07357	-1.07378	-1.07399	-1.0742	-1.07441	-1.07459	-1.07473	-1.07489	-1.07505	-1.07522	-1.07537	-1.07566	-1.07594	-1.07622	-1.07651	-1.07688	-1.0773	-1.07767	-1.07801	-1.07835	-1.07869	-1.07897	-1.07924	-1.07949	-1.07973	-1.07997	-1.08013	-1.08031
74.2		-1.07906	-1.07951	-1.07994	-1.08035	-1.08077	-1.08117	-1.0816	-1.08203	-1.08245	-1.08286	-1.08324	-1.08359	-1.08395	-1.08431	-1.08465	-1.08498	-1.08522	-1.08544	-1.08567	-1.08589	-1.0861	-1.08631	-1.08652	-1.08674	-1.08694	-1.08713	-1.08728	-1.08744	-1.08761	-1.08778	-1.08794	-1.08823	-1.08852	-1.0888	-1.08908	-1.08945	-1.08988	-1.09025	-1.09059	-1.09093	-1.09127	-1.09155	-1.09183	-1.09207	-1.09231	-1.09256	-1.09271	-1.0929
74.4		-1.09169	-1.09214	-1.09256	-1.09298	-1.09339	-1.09379	-1.09421	-1.09464	-1.09506	-1.09546	-1.09583	-1.09616	-1.0965	-1.09685	-1.09718	-1.09749	-1.09773	-1.09796	-1.09818	-1.09841	-1.09862	-1.09883	-1.09905	-1.09927	-1.09948	-1.09967	-1.09982	-1.09999	-1.10016	-1.10034	-1.1005	-1.1008	-1.10109	-1.10138	-1.10166	-1.10203	-1.10246	-1.10283	-1.10318	-1.10352	-1.10386	-1.10414	-1.10442	-1.10466	-1.1049	-1.10515	-1.1053	-1.10548
74.6		-1.10431	-1.10476	-1.10518	-1.10559	-1.106	-1.1064	-1.10682	-1.10724	-1.10766	-1.10806	-1.10841	-1.10873	-1.10906	-1.10939	-1.1097	-1.11	-1.11024	-1.11047	-1.1107	-1.11092	-1.11114	-1.11136	-1.11158	-1.1118	-1.11202	-1.11222	-1.11237	-1.11254	-1.11271	-1.11288	-1.11305	-1.11336	-1.11366	-1.11395	-1.11424	-1.11462	-1.11504	-1.11542	-1.11577	-1.11611	-1.11645	-1.11674	-1.11701	-1.11725	-1.1175	-1.11774	-1.11789	-1.11807
74.8		-1.11694	-1.11738	-1.1178	-1.11821	-1.11861	-1.11901	-1.11943	-1.11985	-1.12026	-1.12066	-1.121	-1.1213	-1.12161	-1.12193	-1.12223	-1.12251	-1.12276	-1.12299	-1.12322	-1.12345	-1.12367	-1.12389	-1.12412	-1.12434	-1.12456	-1.12476	-1.12491	-1.12508	-1.12525	-1.12543	-1.12559	-1.12591	-1.12622	-1.12652	-1.12681	-1.1272	-1.12763	-1.12801	-1.12836	-1.1287	-1.12905	-1.12933	-1.12961	-1.12985	-1.13009	-1.13034	-1.13048	-1.13066
75		-1.12957	-1.13001	-1.13042	-1.13083	-1.13123	-1.13161	-1.13203	-1.13245	-1.13287	-1.13325	-1.13359	-1.13387	-1.13417	-1.13447	-1.13475	-1.13502	-1.13527	-1.13551	-1.13574	-1.13597	-1.1362	-1.13643	-1.13665	-1.13688	-1.1371	-1.1373	-1.13745	-1.13762	-1.13779	-1.13797	-1.13814	-1.13846	-1.13878	-1.13908	-1.13938	-1.13977	-1.14021	-1.14059	-1.14095	-1.1413	-1.14164	-1.14193	-1.1422	-1.14245	-1.14269	-1.14293	-1.14307	-1.14325
75.2		-1.1422	-1.14263	-1.14304	-1.14344	-1.14383	-1.14422	-1.14463	-1.14505	-1.14546	-1.14585	-1.14617	-1.14644	-1.14672	-1.14701	-1.14727	-1.14753	-1.14778	-1.14802	-1.14826	-1.1485	-1.14873	-1.14896	-1.14919	-1.14941	-1.14963	-1.14983	-1.14999	-1.15016	-1.15033	-1.15051	-1.15068	-1.15101	-1.15134	-1.15164	-1.15195	-1.15234	-1.15278	-1.15317	-1.15353	-1.15388	-1.15424	-1.15452	-1.15479	-1.15504	-1.15528	-1.15552	-1.15566	-1.15583
75.4		-1.15482	-1.15525	-1.15566	-1.15605	-1.15644	-1.15682	-1.15723	-1.15764	-1.15805	-1.15843	-1.15874	-1.159	-1.15927	-1.15954	-1.15979	-1.16004	-1.16029	-1.16054	-1.16078	-1.16103	-1.16126	-1.16149	-1.16171	-1.16194	-1.16216	-1.16236	-1.16252	-1.16269	-1.16286	-1.16304	-1.16322	-1.16356	-1.1639	-1.1642	-1.16451	-1.16491	-1.16535	-1.16575	-1.16611	-1.16647	-1.16683	-1.16711	-1.16739	-1.16763	-1.16787	-1.16811	-1.16825	-1.16842
75.6		-1.16744	-1.16786	-1.16826	-1.16865	-1.16904	-1.16941	-1.16981	-1.17022	-1.17062	-1.171	-1.1713	-1.17155	-1.17181	-1.17207	-1.17231	-1.17255	-1.17281	-1.17306	-1.17331	-1.17356	-1.17379	-1.17401	-1.17423	-1.17445	-1.17467	-1.17487	-1.17503	-1.1752	-1.17537	-1.17555	-1.17573	-1.17607	-1.17641	-1.17672	-1.17703	-1.17743	-1.17789	-1.1783	-1.17868	-1.17905	-1.17942	-1.17971	-1.17998	-1.18023	-1.18047	-1.18071	-1.18085	-1.18101
75.8		-1.18005	-1.18047	-1.18087	-1.18125	-1.18163	-1.182	-1.18239	-1.18279	-1.18319	-1.18357	-1.18386	-1.1841	-1.18436	-1.18462	-1.18485	-1.18508	-1.18534	-1.1856	-1.18585	-1.18609	-1.18633	-1.18654	-1.18676	-1.18698	-1.18719	-1.18739	-1.18755	-1.18772	-1.18789	-1.18807	-1.18824	-1.18858	-1.18892	-1.18924	-1.18955	-1.18996	-1.19043	-1.19085	-1.19124	-1.19162	-1.19201	-1.1923	-1.19257	-1.19282	-1.19307	-1.19331	-1.19344	-1.1936
76		-1.19267	-1.19309	-1.19348	-1.19385	-1.19422	-1.19458	-1.19496	-1.19535	-1.19574	-1.1961	-1.19638	-1.19663	-1.19688	-1.19715	-1.19738	-1.19762	-1.19788	-1.19814	-1.19839	-1.19863	-1.19886	-1.19908	-1.19929	-1.1995	-1.19971	-1.19991	-1.20007	-1.20023	-1.2004	-1.20058	-1.20076	-1.2011	-1.20144	-1.20176	-1.20208	-1.2025	-1.20297	-1.2034	-1.2038	-1.2042	-1.20459	-1.20488	-1.20516	-1.20541	-1.20566	-1.2059	-1.20603	-1.20619
76.2		-1.2053	-1.20571	-1.2061	-1.20646	-1.20682	-1.20718	-1.20754	-1.20791	-1.20828	-1.20862	-1.2089	-1.20915	-1.20941	-1.20968	-1.20992	-1.21016	-1.21042	-1.21068	-1.21093	-1.21117	-1.2114	-1.21161	-1.21181	-1.21202	-1.21222	-1.21243	-1.21258	-1.21275	-1.21292	-1.2131	-1.21327	-1.21362	-1.21396	-1.21428	-1.21461	-1.21503	-1.21552	-1.21596	-1.21637	-1.21677	-1.21717	-1.21747	-1.21775	-1.218	-1.21825	-1.21849	-1.21862	-1.21878
76.4		-1.21792	-1.21833	-1.21872	-1.21908	-1.21942	-1.21977	-1.22012	-1.22047	-1.22082	-1.22114	-1.22141	-1.22167	-1.22194	-1.22221	-1.22245	-1.22269	-1.22295	-1.22321	-1.22346	-1.2237	-1.22392	-1.22413	-1.22433	-1.22454	-1.22474	-1.22494	-1.2251	-1.22526	-1.22543	-1.22561	-1.22579	-1.22613	-1.22647	-1.2268	-1.22713	-1.22756	-1.22806	-1.22851	-1.22893	-1.22935	-1.22976	-1.23006	-1.23034	-1.23059	-1.23084	-1.23108	-1.23121	-1.23137
76.6		-1.23057	-1.23097	-1.23135	-1.2317	-1.23204	-1.23238	-1.23271	-1.23305	-1.23338	-1.23369	-1.23396	-1.23422	-1.23448	-1.23476	-1.235	-1.23524	-1.23549	-1.23574	-1.23599	-1.23623	-1.23645	-1.23666	-1.23686	-1.23707	-1.23727	-1.23748	-1.23763	-1.23779	-1.23796	-1.23813	-1.23831	-1.23866	-1.239	-1.23934	-1.23967	-1.24011	-1.24061	-1.24106	-1.24149	-1.24191	-1.24232	-1.24262	-1.24291	-1.24316	-1.24341	-1.24366	-1.24379	-1.24395
76.8		-1.2432	-1.2436	-1.24397	-1.24432	-1.24465	-1.24499	-1.24531	-1.24564	-1.24595	-1.24624	-1.2465	-1.24677	-1.24703	-1.24731	-1.24755	-1.24778	-1.24803	-1.24828	-1.24852	-1.24876	-1.24898	-1.24919	-1.2494	-1.24961	-1.24981	-1.25002	-1.25016	-1.25033	-1.25049	-1.25067	-1.25084	-1.25119	-1.25153	-1.25187	-1.25222	-1.25266	-1.25316	-1.25362	-1.25405	-1.25447	-1.25489	-1.25519	-1.25548	-1.25573	-1.25598	-1.25623	-1.25637	-1.25653
77		-1.25583	-1.25623	-1.25659	-1.25693	-1.25726	-1.25759	-1.25791	-1.25822	-1.25852	-1.2588	-1.25905	-1.25932	-1.25958	-1.25986	-1.26009	-1.26032	-1.26057	-1.26082	-1.26106	-1.26129	-1.26152	-1.26172	-1.26193	-1.26214	-1.26235	-1.26255	-1.2627	-1.26286	-1.26302	-1.2632	-1.26337	-1.26372	-1.26406	-1.26441	-1.26475	-1.2652	-1.2657	-1.26616	-1.26659	-1.26701	-1.26743	-1.26774	-1.26803	-1.26829	-1.26854	-1.2688	-1.26894	-1.2691
77.2		-1.26846	-1.26885	-1.26921	-1.26954	-1.26986	-1.27019	-1.27049	-1.2708	-1.27109	-1.27136	-1.27161	-1.27187	-1.27214	-1.27241	-1.27264	-1.27287	-1.27312	-1.27336	-1.2736	-1.27383	-1.27406	-1.27427	-1.27448	-1.27469	-1.27489	-1.2751	-1.27525	-1.2754	-1.27556	-1.27573	-1.27591	-1.27625	-1.2766	-1.27694	-1.27729	-1.27773	-1.27824	-1.27869	-1.27912	-1.27954	-1.27996	-1.28028	-1.28057	-1.28084	-1.2811	-1.28136	-1.2815	-1.28167
77.4		-1.28108	-1.28146	-1.28182	-1.28215	-1.28246	-1.28278	-1.28308	-1.28337	-1.28365	-1.28391	-1.28417	-1.28443	-1.2847	-1.28498	-1.28521	-1.28543	-1.28568	-1.28592	-1.28616	-1.2864	-1.28663	-1.28684	-1.28705	-1.28726	-1.28746	-1.28767	-1.28781	-1.28796	-1.28812	-1.28828	-1.28845	-1.2888	-1.28914	-1.28948	-1.28982	-1.29026	-1.29077	-1.29122	-1.29165	-1.29207	-1.29249	-1.29281	-1.29311	-1.29338	-1.29365	-1.29391	-1.29406	-1.29423
77.6		-1.29369	-1.29407	-1.29442	-1.29474	-1.29505	-1.29536	-1.29565	-1.29594	-1.29621	-1.29646	-1.29671	-1.29698	-1.29725	-1.29752	-1.29775	-1.29798	-1.29823	-1.29848	-1.29872	-1.29896	-1.29919	-1.2994	-1.29961	-1.29982	-1.30003	-1.30024	-1.30037	-1.30052	-1.30067	-1.30084	-1.301	-1.30134	-1.30168	-1.30202	-1.30236	-1.3028	-1.3033	-1.30375	-1.30417	-1.30459	-1.30501	-1.30533	-1.30563	-1.3059	-1.30617	-1.30643	-1.30659	-1.30678
77.8		-1.3063	-1.30667	-1.30702	-1.30733	-1.30762	-1.30793	-1.30822	-1.3085	-1.30876	-1.309	-1.30925	-1.30952	-1.30979	-1.31006	-1.3103	-1.31053	-1.31078	-1.31103	-1.31127	-1.31152	-1.31175	-1.31196	-1.31217	-1.31238	-1.31259	-1.3128	-1.31293	-1.31308	-1.31323	-1.31339	-1.31356	-1.3139	-1.31423	-1.31456	-1.3149	-1.31533	-1.31583	-1.31628	-1.3167	-1.31712	-1.31753	-1.31785	-1.31815	-1.31842	-1.31868	-1.31895	-1.31912	-1.31932
78		-1.31887	-1.31923	-1.31956	-1.31986	-1.32015	-1.32047	-1.32075	-1.32103	-1.3213	-1.32154	-1.32179	-1.32205	-1.32232	-1.3226	-1.32283	-1.32307	-1.32333	-1.32358	-1.32382	-1.32407	-1.3243	-1.32451	-1.32473	-1.32494	-1.32515	-1.32536	-1.32549	-1.32564	-1.32579	-1.32595	-1.32611	-1.32645	-1.32678	-1.32711	-1.32744	-1.32786	-1.32836	-1.3288	-1.32923	-1.32964	-1.33005	-1.33037	-1.33066	-1.33093	-1.3312	-1.33147	-1.33165	-1.33186
78.2		-1.33143	-1.33178	-1.33209	-1.33238	-1.33267	-1.33298	-1.33327	-1.33355	-1.33382	-1.33406	-1.33431	-1.33457	-1.33484	-1.33512	-1.33535	-1.33559	-1.33585	-1.3361	-1.33635	-1.3366	-1.33684	-1.33705	-1.33727	-1.33748	-1.33769	-1.33791	-1.33804	-1.33818	-1.33833	-1.33849	-1.33866	-1.33899	-1.33932	-1.33964	-1.33997	-1.34039	-1.34089	-1.34133	-1.34175	-1.34216	-1.34257	-1.34288	-1.34318	-1.34345	-1.34372	-1.34399	-1.34419	-1.34441
78.4		-1.34399	-1.34432	-1.34463	-1.34491	-1.3452	-1.34551	-1.34579	-1.34607	-1.34634	-1.34657	-1.34682	-1.34708	-1.34735	-1.34762	-1.34786	-1.34811	-1.34837	-1.34862	-1.34887	-1.34912	-1.34937	-1.34958	-1.3498	-1.35001	-1.35022	-1.35044	-1.35057	-1.35072	-1.35087	-1.35103	-1.3512	-1.35153	-1.35185	-1.35217	-1.3525	-1.35291	-1.35341	-1.35385	-1.35426	-1.35467	-1.35507	-1.35539	-1.35569	-1.35597	-1.35624	-1.35652	-1.35672	-1.35696
78.6		-1.35655	-1.35688	-1.35717	-1.35744	-1.35772	-1.35803	-1.3583	-1.35858	-1.35884	-1.35907	-1.35931	-1.35957	-1.35984	-1.36012	-1.36036	-1.36061	-1.36087	-1.36113	-1.36139	-1.36164	-1.36189	-1.3621	-1.36232	-1.36254	-1.36276	-1.36298	-1.36312	-1.36327	-1.36342	-1.36359	-1.36376	-1.36409	-1.36441	-1.36474	-1.36506	-1.36547	-1.36596	-1.36639	-1.3668	-1.3672	-1.3676	-1.36791	-1.36822	-1.36849	-1.36877	-1.36905	-1.36926	-1.36951
78.8		-1.36911	-1.36943	-1.36971	-1.36997	-1.37025	-1.37054	-1.37081	-1.37108	-1.37133	-1.37156	-1.3718	-1.37206	-1.37233	-1.37261	-1.37286	-1.37311	-1.37338	-1.37364	-1.3739	-1.37416	-1.37441	-1.37463	-1.37485	-1.37508	-1.3753	-1.37552	-1.37566	-1.37582	-1.37597	-1.37614	-1.37632	-1.37664	-1.37697	-1.37729	-1.37761	-1.37803	-1.37851	-1.37893	-1.37934	-1.37973	-1.38012	-1.38044	-1.38074	-1.38102	-1.3813	-1.38158	-1.3818	-1.38205
79		-1.38166	-1.38196	-1.38223	-1.38249	-1.38276	-1.38305	-1.38331	-1.38357	-1.38382	-1.38404	-1.38428	-1.38454	-1.38481	-1.38509	-1.38535	-1.3856	-1.38587	-1.38614	-1.38641	-1.38667	-1.38692	-1.38715	-1.38738	-1.3876	-1.38783	-1.38805	-1.3882	-1.38836	-1.38852	-1.38869	-1.38887	-1.38919	-1.38952	-1.38984	-1.39016	-1.39058	-1.39105	-1.39148	-1.39187	-1.39227	-1.39265	-1.39296	-1.39327	-1.39355	-1.39383	-1.39411	-1.39434	-1.3946
79.2		-1.39418	-1.39448	-1.39474	-1.39499	-1.39525	-1.39554	-1.3958	-1.39605	-1.39629	-1.39651	-1.39675	-1.39701	-1.39729	-1.39757	-1.39783	-1.39809	-1.39837	-1.39864	-1.39891	-1.39918	-1.39944	-1.39967	-1.3999	-1.40013	-1.40036	-1.40059	-1.40074	-1.4009	-1.40106	-1.40123	-1.40142	-1.40174	-1.40207	-1.40239	-1.40271	-1.40313	-1.4036	-1.40402	-1.40441	-1.4048	-1.40519	-1.40549	-1.40579	-1.40607	-1.40636	-1.40665	-1.40688	-1.40715
79.4		-1.4067	-1.40699	-1.40724	-1.40748	-1.40775	-1.40803	-1.40828	-1.40853	-1.40876	-1.40898	-1.40921	-1.40948	-1.40976	-1.41005	-1.41031	-1.41057	-1.41086	-1.41114	-1.41142	-1.41169	-1.41195	-1.41218	-1.41242	-1.41265	-1.41288	-1.41312	-1.41327	-1.41344	-1.4136	-1.41378	-1.41396	-1.41429	-1.41461	-1.41493	-1.41526	-1.41567	-1.41614	-1.41656	-1.41695	-1.41733	-1.41771	-1.41802	-1.41832	-1.4186	-1.41889	-1.41918	-1.41943	-1.4197
79.6		-1.41919	-1.41947	-1.41972	-1.41995	-1.42022	-1.4205	-1.42075	-1.42099	-1.42123	-1.42145	-1.42168	-1.42194	-1.42223	-1.42252	-1.42279	-1.42306	-1.42335	-1.42363	-1.42392	-1.42419	-1.42446	-1.42469	-1.42493	-1.42517	-1.42541	-1.42564	-1.4258	-1.42597	-1.42613	-1.42631	-1.42649	-1.42682	-1.42715	-1.42747	-1.42779	-1.42822	-1.42868	-1.42909	-1.42948	-1.42986	-1.43024	-1.43055	-1.43085	-1.43114	-1.43144	-1.43174	-1.43198	-1.43226
79.8		-1.43165	-1.43193	-1.43218	-1.43241	-1.43268	-1.43296	-1.43321	-1.43345	-1.43368	-1.4339	-1.43413	-1.4344	-1.43469	-1.43499	-1.43526	-1.43554	-1.43583	-1.43613	-1.43641	-1.43669	-1.43696	-1.4372	-1.43744	-1.43768	-1.43792	-1.43815	-1.43831	-1.43848	-1.43864	-1.43882	-1.439	-1.43933	-1.43966	-1.43999	-1.44032	-1.44075	-1.44121	-1.44162	-1.442	-1.44238	-1.44276	-1.44307	-1.44338	-1.44368	-1.44398	-1.44428	-1.44453	-1.44481
80		-1.44411	-1.44438	-1.44463	-1.44487	-1.44513	-1.44541	-1.44566	-1.4459	-1.44613	-1.44635	-1.44658	-1.44685	-1.44715	-1.44745	-1.44773	-1.44801	-1.44831	-1.44861	-1.4489	-1.44919	-1.44947	-1.4497	-1.44994	-1.45018	-1.45042	-1.45066	-1.45081	-1.45098	-1.45114	-1.45131	-1.4515	-1.45184	-1.45217	-1.45251	-1.45285	-1.45328	-1.45374	-1.45415	-1.45454	-1.45492	-1.45529	-1.45561	-1.45593	-1.45623	-1.45653	-1.45684	-1.45709	-1.45736
80.2		-1.45656	-1.45684	-1.45708	-1.45732	-1.45758	-1.45786	-1.4581	-1.45835	-1.45858	-1.4588	-1.45903	-1.4593	-1.4596	-1.45991	-1.46019	-1.46047	-1.46078	-1.46108	-1.46138	-1.46168	-1.46196	-1.4622	-1.46244	-1.46268	-1.46292	-1.46315	-1.46331	-1.46347	-1.46363	-1.4638	-1.46399	-1.46434	-1.46468	-1.46502	-1.46537	-1.46581	-1.46628	-1.46669	-1.46707	-1.46745	-1.46782	-1.46815	-1.46848	-1.46878	-1.46909	-1.4694	-1.46965	-1.46992
80.4		-1.46902	-1.46929	-1.46953	-1.46977	-1.47003	-1.4703	-1.47055	-1.47079	-1.47102	-1.47123	-1.47146	-1.47174	-1.47204	-1.47236	-1.47264	-1.47293	-1.47324	-1.47355	-1.47386	-1.47416	-1.47445	-1.4747	-1.47494	-1.47518	-1.47541	-1.47565	-1.4758	-1.47596	-1.47612	-1.47629	-1.47648	-1.47683	-1.47718	-1.47753	-1.47789	-1.47834	-1.47881	-1.47922	-1.47961	-1.47999	-1.48037	-1.48071	-1.48103	-1.48134	-1.48166	-1.48197	-1.48221	-1.48248
80.6		-1.48146	-1.48173	-1.48197	-1.48221	-1.48247	-1.48274	-1.48298	-1.48322	-1.48345	-1.48367	-1.4839	-1.48418	-1.48449	-1.4848	-1.4851	-1.48539	-1.4857	-1.48602	-1.48633	-1.48664	-1.48694	-1.48718	-1.48743	-1.48767	-1.4879	-1.48814	-1.48829	-1.48845	-1.48861	-1.48878	-1.48897	-1.48933	-1.48968	-1.49004	-1.4904	-1.49086	-1.49134	-1.49176	-1.49216	-1.49255	-1.49294	-1.49327	-1.4936	-1.49391	-1.49422	-1.49453	-1.49477	-1.49504
80.8		-1.49389	-1.49416	-1.4944	-1.49464	-1.4949	-1.49516	-1.49541	-1.49565	-1.49589	-1.4961	-1.49634	-1.49662	-1.49693	-1.49725	-1.49755	-1.49784	-1.49816	-1.49848	-1.4988	-1.49911	-1.49942	-1.49966	-1.49991	-1.50015	-1.50039	-1.50062	-1.50077	-1.50094	-1.5011	-1.50127	-1.50146	-1.50182	-1.50218	-1.50253	-1.50289	-1.50336	-1.50385	-1.50429	-1.5047	-1.5051	-1.5055	-1.50584	-1.50617	-1.50648	-1.50679	-1.50709	-1.50733	-1.5076
81		-1.50631	-1.50658	-1.50682	-1.50706	-1.50731	-1.50757	-1.50783	-1.50808	-1.50832	-1.50855	-1.50879	-1.50907	-1.50938	-1.5097	-1.51	-1.51029	-1.51061	-1.51093	-1.51125	-1.51157	-1.51188	-1.51212	-1.51237	-1.51261	-1.51285	-1.51308	-1.51324	-1.5134	-1.51357	-1.51374	-1.51394	-1.5143	-1.51465	-1.51501	-1.51537	-1.51585	-1.51635	-1.5168	-1.51723	-1.51764	-1.51806	-1.5184	-1.51874	-1.51905	-1.51935	-1.51966	-1.5199	-1.52016
81.2		-1.51873	-1.51899	-1.51923	-1.51946	-1.51971	-1.51997	-1.52024	-1.5205	-1.52074	-1.52098	-1.52122	-1.52151	-1.52182	-1.52214	-1.52244	-1.52273	-1.52305	-1.52337	-1.52368	-1.524	-1.52431	-1.52456	-1.52481	-1.52505	-1.52529	-1.52552	-1.52568	-1.52584	-1.52601	-1.52619	-1.52639	-1.52675	-1.52711	-1.52746	-1.52783	-1.52831	-1.52883	-1.5293	-1.52974	-1.53017	-1.5306	-1.53095	-1.5313	-1.53161	-1.53192	-1.53222	-1.53246	-1.53273
81.4		-1.53114	-1.5314	-1.53163	-1.53186	-1.53211	-1.53237	-1.53264	-1.53291	-1.53317	-1.5334	-1.53366	-1.53394	-1.53426	-1.53459	-1.53488	-1.53518	-1.53549	-1.5358	-1.53611	-1.53643	-1.53675	-1.53699	-1.53724	-1.53749	-1.53772	-1.53795	-1.53811	-1.53828	-1.53845	-1.53863	-1.53884	-1.53921	-1.53957	-1.53993	-1.5403	-1.54079	-1.54132	-1.5418	-1.54226	-1.54271	-1.54315	-1.5435	-1.54385	-1.54416	-1.54448	-1.54478	-1.54502	-1.54529
81.6		-1.54355	-1.54381	-1.54403	-1.54426	-1.54451	-1.54477	-1.54505	-1.54532	-1.54558	-1.54583	-1.54609	-1.54638	-1.5467	-1.54703	-1.54732	-1.54762	-1.54792	-1.54823	-1.54854	-1.54887	-1.54918	-1.54943	-1.54968	-1.54992	-1.55016	-1.55039	-1.55055	-1.55072	-1.5509	-1.55108	-1.5513	-1.55168	-1.55206	-1.55243	-1.55282	-1.55331	-1.55385	-1.55433	-1.55479	-1.55525	-1.55569	-1.55605	-1.5564	-1.55672	-1.55703	-1.55734	-1.55758	-1.55786
81.8		-1.55595	-1.55621	-1.55643	-1.55665	-1.5569	-1.55716	-1.55745	-1.55773	-1.558	-1.55826	-1.55853	-1.55882	-1.55914	-1.55946	-1.55976	-1.56005	-1.56036	-1.56066	-1.56097	-1.5613	-1.56161	-1.56186	-1.56211	-1.56236	-1.5626	-1.56283	-1.56299	-1.56317	-1.56335	-1.56354	-1.56376	-1.56415	-1.56455	-1.56493	-1.56533	-1.56583	-1.56637	-1.56686	-1.56732	-1.56777	-1.56822	-1.56859	-1.56894	-1.56926	-1.56958	-1.5699	-1.57014	-1.57042
82		-1.56835	-1.5686	-1.56882	-1.56904	-1.56929	-1.56955	-1.56985	-1.57014	-1.57042	-1.57068	-1.57096	-1.57125	-1.57157	-1.57189	-1.57219	-1.57248	-1.57278	-1.57309	-1.57339	-1.57372	-1.57404	-1.57429	-1.57454	-1.57479	-1.57503	-1.57526	-1.57543	-1.57561	-1.5758	-1.57599	-1.57622	-1.57663	-1.57703	-1.57743	-1.57784	-1.57834	-1.57889	-1.57938	-1.57984	-1.5803	-1.58075	-1.58112	-1.58148	-1.58181	-1.58213	-1.58245	-1.5827	-1.58297
82.2		-1.58074	-1.58099	-1.58121	-1.58143	-1.58168	-1.58194	-1.58225	-1.58255	-1.58284	-1.58311	-1.58339	-1.58368	-1.58399	-1.58432	-1.58461	-1.5849	-1.5852	-1.5855	-1.5858	-1.58613	-1.58645	-1.5867	-1.58695	-1.5872	-1.58745	-1.58768	-1.58786	-1.58804	-1.58824	-1.58844	-1.58868	-1.5891	-1.58952	-1.58993	-1.59035	-1.59086	-1.59141	-1.5919	-1.59237	-1.59283	-1.59329	-1.59366	-1.59402	-1.59435	-1.59468	-1.59501	-1.59526	-1.59553
82.4		-1.59311	-1.59336	-1.59357	-1.5938	-1.59405	-1.59431	-1.59462	-1.59492	-1.59521	-1.59548	-1.59577	-1.59606	-1.59638	-1.5967	-1.59699	-1.59728	-1.59758	-1.59789	-1.59819	-1.59853	-1.59886	-1.59911	-1.59937	-1.59962	-1.59986	-1.6001	-1.60029	-1.60049	-1.60069	-1.60091	-1.60116	-1.60159	-1.60201	-1.60244	-1.60286	-1.60338	-1.60393	-1.60443	-1.6049	-1.60536	-1.60582	-1.60619	-1.60656	-1.6069	-1.60724	-1.60756	-1.60781	-1.60809
82.6		-1.60548	-1.60573	-1.60594	-1.60616	-1.60641	-1.60667	-1.60698	-1.60729	-1.60758	-1.60785	-1.60814	-1.60844	-1.60876	-1.60908	-1.60937	-1.60967	-1.60997	-1.61027	-1.61058	-1.61093	-1.61126	-1.61152	-1.61178	-1.61203	-1.61228	-1.61252	-1.61273	-1.61294	-1.61316	-1.61339	-1.61366	-1.61409	-1.61452	-1.61495	-1.61538	-1.6159	-1.61645	-1.61695	-1.61743	-1.61789	-1.61835	-1.61873	-1.61911	-1.61945	-1.61979	-1.62012	-1.62037	-1.62066
82.8		-1.61786	-1.6181	-1.61831	-1.61854	-1.61878	-1.61904	-1.61935	-1.61966	-1.61995	-1.62023	-1.62052	-1.62082	-1.62114	-1.62146	-1.62176	-1.62205	-1.62235	-1.62266	-1.62298	-1.62333	-1.62367	-1.62393	-1.62419	-1.62445	-1.6247	-1.62495	-1.62516	-1.62539	-1.62563	-1.62587	-1.62616	-1.6266	-1.62703	-1.62747	-1.6279	-1.62842	-1.62898	-1.62948	-1.62996	-1.63043	-1.63089	-1.63127	-1.63165	-1.632	-1.63234	-1.63267	-1.63293	-1.63321
83		-1.63024	-1.63047	-1.63068	-1.63091	-1.63115	-1.6314	-1.63172	-1.63203	-1.63232	-1.6326	-1.63289	-1.6332	-1.63352	-1.63384	-1.63414	-1.63443	-1.63474	-1.63505	-1.63537	-1.63574	-1.63609	-1.63636	-1.63662	-1.63689	-1.63715	-1.6374	-1.63763	-1.63787	-1.63811	-1.63837	-1.63867	-1.63911	-1.63955	-1.63998	-1.64042	-1.64094	-1.6415	-1.64201	-1.64249	-1.64296	-1.64342	-1.64381	-1.64419	-1.64454	-1.64488	-1.64522	-1.64548	-1.64577
83.2		-1.64262	-1.64285	-1.64306	-1.64327	-1.64351	-1.64375	-1.64407	-1.64439	-1.64469	-1.64497	-1.64527	-1.64558	-1.6459	-1.64623	-1.64653	-1.64683	-1.64713	-1.64744	-1.64777	-1.64815	-1.64851	-1.64878	-1.64905	-1.64933	-1.64959	-1.64985	-1.65009	-1.65034	-1.65059	-1.65086	-1.65118	-1.65162	-1.65206	-1.65249	-1.65293	-1.65345	-1.65401	-1.65453	-1.65501	-1.65548	-1.65595	-1.65634	-1.65672	-1.65707	-1.65742	-1.65776	-1.65803	-1.65832
83.4		-1.65502	-1.65524	-1.65543	-1.65564	-1.65587	-1.65611	-1.65643	-1.65675	-1.65705	-1.65734	-1.65764	-1.65796	-1.65829	-1.65863	-1.65894	-1.65925	-1.65955	-1.65987	-1.66021	-1.66059	-1.66096	-1.66124	-1.66152	-1.66179	-1.66207	-1.66233	-1.66257	-1.66282	-1.66308	-1.66335	-1.66367	-1.66411	-1.66456	-1.665	-1.66544	-1.66596	-1.66653	-1.66705	-1.66753	-1.66801	-1.66848	-1.66887	-1.66925	-1.66961	-1.66996	-1.67031	-1.67058	-1.67088
83.6		-1.66742	-1.66763	-1.66783	-1.66803	-1.66826	-1.6685	-1.66882	-1.66913	-1.66943	-1.66972	-1.67002	-1.67035	-1.67069	-1.67103	-1.67135	-1.67166	-1.67197	-1.6723	-1.67264	-1.67302	-1.6734	-1.67369	-1.67397	-1.67426	-1.67454	-1.67481	-1.67506	-1.67531	-1.67556	-1.67584	-1.67616	-1.67661	-1.67706	-1.6775	-1.67795	-1.67848	-1.67905	-1.67956	-1.68005	-1.68053	-1.681	-1.6814	-1.68178	-1.68214	-1.6825	-1.68284	-1.68313	-1.68343
83.8		-1.67982	-1.68003	-1.68022	-1.68043	-1.68066	-1.6809	-1.68122	-1.68153	-1.68183	-1.68212	-1.68242	-1.68275	-1.68309	-1.68344	-1.68376	-1.68408	-1.68439	-1.68472	-1.68507	-1.68545	-1.68583	-1.68612	-1.68642	-1.68671	-1.687	-1.68729	-1.68753	-1.68778	-1.68804	-1.68831	-1.68864	-1.68909	-1.68955	-1.69	-1.69045	-1.69098	-1.69156	-1.69208	-1.69257	-1.69306	-1.69353	-1.69392	-1.69431	-1.69468	-1.69503	-1.69538	-1.69567	-1.69598
84		-1.69223	-1.69244	-1.69264	-1.69285	-1.69308	-1.69332	-1.69363	-1.69394	-1.69423	-1.69451	-1.69481	-1.69514	-1.69548	-1.69583	-1.69616	-1.69648	-1.69679	-1.69713	-1.69749	-1.69787	-1.69825	-1.69855	-1.69886	-1.69917	-1.69947	-1.69976	-1.7	-1.70025	-1.70051	-1.70079	-1.70112	-1.70158	-1.70204	-1.7025	-1.70295	-1.70349	-1.70407	-1.7046	-1.70509	-1.70558	-1.70605	-1.70645	-1.70684	-1.70721	-1.70757	-1.70792	-1.70821	-1.70853
84.2		-1.70464	-1.70486	-1.70506	-1.70528	-1.70551	-1.70575	-1.70605	-1.70635	-1.70664	-1.70691	-1.7072	-1.70753	-1.70787	-1.70822	-1.70855	-1.70887	-1.70919	-1.70954	-1.7099	-1.71029	-1.71067	-1.71099	-1.7113	-1.71162	-1.71193	-1.71224	-1.71248	-1.71273	-1.71299	-1.71327	-1.71361	-1.71407	-1.71453	-1.715	-1.71546	-1.716	-1.71658	-1.71711	-1.7176	-1.71808	-1.71856	-1.71896	-1.71936	-1.71972	-1.72009	-1.72044	-1.72075	-1.72108
84.4		-1.71706	-1.71729	-1.71749	-1.71771	-1.71796	-1.71819	-1.71848	-1.71877	-1.71905	-1.71931	-1.71959	-1.71993	-1.72027	-1.72063	-1.72096	-1.72129	-1.72162	-1.72199	-1.72236	-1.72276	-1.72315	-1.72346	-1.72378	-1.7241	-1.72441	-1.72472	-1.72496	-1.72521	-1.72547	-1.72575	-1.72609	-1.72656	-1.72703	-1.7275	-1.72796	-1.7285	-1.72908	-1.72961	-1.73011	-1.73059	-1.73107	-1.73147	-1.73187	-1.73224	-1.73261	-1.73297	-1.73328	-1.73362
84.6		-1.72948	-1.72972	-1.72993	-1.73016	-1.7304	-1.73064	-1.73092	-1.73119	-1.73146	-1.73172	-1.73199	-1.73234	-1.73269	-1.73304	-1.73339	-1.73373	-1.73408	-1.73446	-1.73485	-1.73525	-1.73565	-1.73596	-1.73627	-1.73659	-1.7369	-1.7372	-1.73744	-1.73769	-1.73795	-1.73824	-1.73857	-1.73904	-1.73952	-1.73999	-1.74046	-1.741	-1.74159	-1.74212	-1.74262	-1.74311	-1.74358	-1.74399	-1.74439	-1.74476	-1.74513	-1.7455	-1.74582	-1.74617
84.8		-1.74191	-1.74215	-1.74237	-1.7426	-1.74285	-1.74309	-1.74336	-1.74362	-1.74389	-1.74415	-1.74442	-1.74476	-1.74511	-1.74547	-1.74582	-1.74617	-1.74653	-1.74693	-1.74732	-1.74774	-1.74814	-1.74844	-1.74875	-1.74906	-1.74937	-1.74966	-1.74991	-1.75016	-1.75042	-1.75071	-1.75105	-1.75152	-1.752	-1.75248	-1.75296	-1.75351	-1.7541	-1.75463	-1.75513	-1.75562	-1.7561	-1.75651	-1.75691	-1.75728	-1.75766	-1.75802	-1.75836	-1.75872
85		-1.75435	-1.7546	-1.75483	-1.75506	-1.75532	-1.75556	-1.75582	-1.75608	-1.75635	-1.75661	-1.75688	-1.75723	-1.75759	-1.75795	-1.7583	-1.75864	-1.75902	-1.75942	-1.75982	-1.76023	-1.76063	-1.76092	-1.76122	-1.76152	-1.76181	-1.76211	-1.76235	-1.76261	-1.76287	-1.76315	-1.76349	-1.76397	-1.76446	-1.76494	-1.76542	-1.76598	-1.76657	-1.76711	-1.76762	-1.76811	-1.76859	-1.769	-1.76941	-1.76979	-1.77017	-1.77055	-1.77089	-1.77126
85.2		-1.76679	-1.76705	-1.76729	-1.76753	-1.76778	-1.76803	-1.76829	-1.76855	-1.76882	-1.76909	-1.76936	-1.76971	-1.77007	-1.77044	-1.77078	-1.77113	-1.77151	-1.77191	-1.77231	-1.77272	-1.77312	-1.77339	-1.77368	-1.77398	-1.77426	-1.77456	-1.7748	-1.77505	-1.77531	-1.7756	-1.77594	-1.77642	-1.77691	-1.7774	-1.77789	-1.77845	-1.77905	-1.77959	-1.7801	-1.7806	-1.78108	-1.78151	-1.78192	-1.78231	-1.78269	-1.78308	-1.78343	-1.7838
85.4		-1.77923	-1.7795	-1.77974	-1.77999	-1.78025	-1.7805	-1.78077	-1.78103	-1.7813	-1.78158	-1.78186	-1.78222	-1.78259	-1.78296	-1.78331	-1.78365	-1.78404	-1.78443	-1.78483	-1.78523	-1.78561	-1.78587	-1.78615	-1.78643	-1.78672	-1.787	-1.78724	-1.7875	-1.78776	-1.78804	-1.78839	-1.78887	-1.78937	-1.78986	-1.79035	-1.79092	-1.79152	-1.79207	-1.79259	-1.79309	-1.79358	-1.79401	-1.79443	-1.79483	-1.79522	-1.79561	-1.79597	-1.79635
85.6		-1.79165	-1.79193	-1.79218	-1.79244	-1.79271	-1.79297	-1.79324	-1.79351	-1.79379	-1.79407	-1.79437	-1.79474	-1.79512	-1.7955	-1.79586	-1.79621	-1.79659	-1.79697	-1.79735	-1.79774	-1.79811	-1.79834	-1.79861	-1.79889	-1.79917	-1.79945	-1.79969	-1.79994	-1.8002	-1.80048	-1.80082	-1.80131	-1.80181	-1.8023	-1.8028	-1.80337	-1.80398	-1.80454	-1.80506	-1.80557	-1.80607	-1.8065	-1.80694	-1.80734	-1.80774	-1.80814	-1.80851	-1.8089
85.8		-1.80407	-1.80437	-1.80464	-1.80491	-1.80519	-1.80546	-1.80573	-1.806	-1.80629	-1.80658	-1.80688	-1.80725	-1.80763	-1.80802	-1.80838	-1.80873	-1.80912	-1.8095	-1.80989	-1.81027	-1.81064	-1.81086	-1.81112	-1.81139	-1.81166	-1.81193	-1.81216	-1.8124	-1.81265	-1.81292	-1.81325	-1.81374	-1.81423	-1.81473	-1.81523	-1.8158	-1.81642	-1.81698	-1.81751	-1.81803	-1.81854	-1.81898	-1.81942	-1.81984	-1.82025	-1.82066	-1.82104	-1.82144
86		-1.81649	-1.81682	-1.8171	-1.81739	-1.81769	-1.81797	-1.81825	-1.81853	-1.81883	-1.81912	-1.81943	-1.81978	-1.82014	-1.8205	-1.82084	-1.82117	-1.82157	-1.82197	-1.82237	-1.82276	-1.82315	-1.82336	-1.82362	-1.82388	-1.82414	-1.8244	-1.82462	-1.82486	-1.8251	-1.82536	-1.82569	-1.82618	-1.82667	-1.82716	-1.82766	-1.82824	-1.82886	-1.82942	-1.82996	-1.83048	-1.831	-1.83146	-1.83191	-1.83234	-1.83276	-1.83317	-1.83356	-1.83397
86.2		-1.82892	-1.82927	-1.82957	-1.82987	-1.83019	-1.83049	-1.83078	-1.83107	-1.83137	-1.83166	-1.83198	-1.83231	-1.83266	-1.83301	-1.83334	-1.83365	-1.83406	-1.83447	-1.83488	-1.83528	-1.83567	-1.83587	-1.83612	-1.83637	-1.83661	-1.83686	-1.83707	-1.83729	-1.83752	-1.83777	-1.8381	-1.83858	-1.83907	-1.83957	-1.84008	-1.84067	-1.84129	-1.84186	-1.84241	-1.84295	-1.84348	-1.84394	-1.8444	-1.84484	-1.84526	-1.84569	-1.84608	-1.8465
86.4		-1.84134	-1.84172	-1.84204	-1.84236	-1.8427	-1.84302	-1.84332	-1.84361	-1.84392	-1.84422	-1.84453	-1.84486	-1.84519	-1.84554	-1.84585	-1.84616	-1.84658	-1.847	-1.84741	-1.84782	-1.84822	-1.84841	-1.84864	-1.84887	-1.8491	-1.84933	-1.84951	-1.84972	-1.84993	-1.85017	-1.8505	-1.85098	-1.85146	-1.85197	-1.85248	-1.85307	-1.8537	-1.85428	-1.85483	-1.85539	-1.85594	-1.85641	-1.85688	-1.85733	-1.85776	-1.85819	-1.8586	-1.85903
86.6		-1.85376	-1.85418	-1.85452	-1.85486	-1.85521	-1.85555	-1.85586	-1.85616	-1.85647	-1.85678	-1.8571	-1.85741	-1.85774	-1.85807	-1.85837	-1.85867	-1.8591	-1.85952	-1.85994	-1.86035	-1.86076	-1.86095	-1.86117	-1.86139	-1.8616	-1.86181	-1.86198	-1.86217	-1.86237	-1.8626	-1.86292	-1.8634	-1.86388	-1.86437	-1.86488	-1.86547	-1.8661	-1.86668	-1.86724	-1.86781	-1.86837	-1.86886	-1.86934	-1.86979	-1.87024	-1.87068	-1.8711	-1.87154
86.8		-1.8662	-1.86664	-1.86701	-1.86736	-1.86774	-1.86809	-1.86842	-1.86873	-1.86904	-1.86935	-1.86967	-1.86997	-1.87029	-1.87061	-1.8709	-1.87119	-1.8716	-1.87202	-1.87243	-1.87283	-1.87323	-1.87344	-1.87366	-1.87388	-1.87409	-1.87431	-1.87446	-1.87463	-1.87483	-1.87506	-1.87537	-1.87583	-1.8763	-1.8768	-1.8773	-1.87789	-1.87852	-1.87909	-1.87965	-1.88023	-1.8808	-1.8813	-1.88179	-1.88225	-1.88271	-1.88316	-1.88359	-1.88405
87		-1.87863	-1.87911	-1.8795	-1.87987	-1.88027	-1.88064	-1.88098	-1.8813	-1.88162	-1.88193	-1.88225	-1.88255	-1.88286	-1.88318	-1.88348	-1.88376	-1.88416	-1.88455	-1.88494	-1.88533	-1.88571	-1.88593	-1.88615	-1.88637	-1.88659	-1.88681	-1.88694	-1.8871	-1.8873	-1.88751	-1.88781	-1.88827	-1.88873	-1.88922	-1.88973	-1.89031	-1.89093	-1.89151	-1.89208	-1.89267	-1.89325	-1.89376	-1.89427	-1.89475	-1.89522	-1.89568	-1.89613	-1.89659
87.2		-1.89105	-1.89155	-1.89197	-1.89237	-1.89279	-1.89319	-1.89353	-1.89387	-1.89419	-1.8945	-1.89482	-1.89512	-1.89544	-1.89576	-1.89606	-1.89635	-1.89672	-1.89709	-1.89746	-1.89783	-1.89819	-1.89842	-1.89865	-1.89887	-1.89909	-1.89931	-1.89942	-1.89957	-1.89976	-1.89997	-1.90026	-1.90072	-1.90118	-1.90167	-1.90218	-1.90276	-1.90339	-1.90396	-1.90454	-1.90513	-1.90573	-1.90625	-1.90677	-1.90726	-1.90774	-1.90821	-1.90866	-1.90914
87.4		-1.90345	-1.90398	-1.90441	-1.90483	-1.90527	-1.90569	-1.90606	-1.90641	-1.90674	-1.90706	-1.90738	-1.90769	-1.908	-1.90833	-1.90863	-1.90893	-1.90928	-1.90963	-1.90998	-1.91033	-1.91067	-1.91091	-1.91113	-1.91136	-1.91158	-1.9118	-1.91191	-1.91206	-1.91225	-1.91247	-1.91277	-1.91322	-1.91367	-1.91416	-1.91467	-1.91526	-1.91588	-1.91645	-1.91702	-1.91762	-1.91822	-1.91875	-1.91927	-1.91977	-1.92026	-1.92074	-1.9212	-1.92168
87.6		-1.91588	-1.91641	-1.91686	-1.91729	-1.91775	-1.91818	-1.91857	-1.91895	-1.91929	-1.91961	-1.91994	-1.92025	-1.92057	-1.9209	-1.92121	-1.92151	-1.92184	-1.92218	-1.92251	-1.92284	-1.92316	-1.9234	-1.92362	-1.92384	-1.92405	-1.92426	-1.92438	-1.92454	-1.92475	-1.92498	-1.92529	-1.92574	-1.92619	-1.92668	-1.9272	-1.92779	-1.92841	-1.92898	-1.92956	-1.93016	-1.93075	-1.93128	-1.93181	-1.93231	-1.93279	-1.93328	-1.93374	-1.93423
87.8		-1.9283	-1.92884	-1.9293	-1.92975	-1.93022	-1.93067	-1.93108	-1.93148	-1.93184	-1.93217	-1.9325	-1.93282	-1.93315	-1.93349	-1.93381	-1.93412	-1.93444	-1.93476	-1.93508	-1.9354	-1.93571	-1.93594	-1.93615	-1.93635	-1.93655	-1.93675	-1.93688	-1.93706	-1.93728	-1.93752	-1.93784	-1.93828	-1.93872	-1.93922	-1.93975	-1.94034	-1.94098	-1.94156	-1.94213	-1.94273	-1.94332	-1.94385	-1.94437	-1.94487	-1.94535	-1.94583	-1.9463	-1.9468
88		-1.94073	-1.94127	-1.94174	-1.94221	-1.94269	-1.94316	-1.94361	-1.94404	-1.9444	-1.94475	-1.9451	-1.94543	-1.94576	-1.9461	-1.94643	-1.94674	-1.94706	-1.94737	-1.94769	-1.948	-1.94829	-1.94851	-1.9487	-1.94888	-1.94907	-1.94925	-1.9494	-1.94959	-1.94982	-1.95007	-1.9504	-1.95083	-1.95126	-1.95177	-1.95231	-1.95292	-1.95356	-1.95415	-1.95473	-1.95532	-1.9559	-1.95643	-1.95695	-1.95744	-1.95793	-1.95841	-1.95888	-1.95939
88.2		-1.95317	-1.95371	-1.9542	-1.95467	-1.95518	-1.95566	-1.95613	-1.95658	-1.95696	-1.95732	-1.95768	-1.95802	-1.95836	-1.95871	-1.95904	-1.95937	-1.95968	-1.95998	-1.96028	-1.96058	-1.96087	-1.96107	-1.96124	-1.96141	-1.96158	-1.96175	-1.96191	-1.96211	-1.96234	-1.96259	-1.96293	-1.96337	-1.9638	-1.96433	-1.96488	-1.96551	-1.96616	-1.96675	-1.96733	-1.96791	-1.96849	-1.96902	-1.96953	-1.97002	-1.9705	-1.97098	-1.97146	-1.97197
88.4		-1.96562	-1.96617	-1.96667	-1.96716	-1.96768	-1.96817	-1.96866	-1.96913	-1.96952	-1.96989	-1.97026	-1.97061	-1.97097	-1.97132	-1.97166	-1.972	-1.9723	-1.97259	-1.97288	-1.97317	-1.97344	-1.97363	-1.97379	-1.97395	-1.97411	-1.97427	-1.97443	-1.97464	-1.97486	-1.97511	-1.97546	-1.97591	-1.97636	-1.97691	-1.97748	-1.97813	-1.97878	-1.97937	-1.97995	-1.98053	-1.9811	-1.98163	-1.98214	-1.98264	-1.98313	-1.98361	-1.98409	-1.9846
88.6		-1.97814	-1.97869	-1.9792	-1.97971	-1.98024	-1.98076	-1.98127	-1.98175	-1.98215	-1.98252	-1.98291	-1.98327	-1.98363	-1.984	-1.98434	-1.98469	-1.98499	-1.98527	-1.98556	-1.98584	-1.98611	-1.98629	-1.98644	-1.98658	-1.98673	-1.98687	-1.98704	-1.98724	-1.98746	-1.9877	-1.98804	-1.9885	-1.98897	-1.98954	-1.99013	-1.99079	-1.99143	-1.99202	-1.99258	-1.99316	-1.99373	-1.99425	-1.99477	-1.99527	-1.99576	-1.99625	-1.99673	-1.99723
88.8		-1.99068	-1.99123	-1.99176	-1.99228	-1.99283	-1.99335	-1.99387	-1.99437	-1.99478	-1.99517	-1.99557	-1.99594	-1.99632	-1.9967	-1.99706	-1.99741	-1.99771	-1.998	-1.99828	-1.99856	-1.99883	-1.999	-1.99915	-1.99929	-1.99943	-1.99957	-1.99974	-1.99995	-2.00016	-2.0004	-2.00074	-2.00123	-2.00172	-2.0023	-2.00291	-2.00359	-2.00422	-2.00479	-2.00535	-2.00591	-2.00647	-2.00699	-2.00751	-2.008	-2.00849	-2.00897	-2.00943	-2.00993
89		-2.00322	-2.00378	-2.0043	-2.00483	-2.00538	-2.00591	-2.00643	-2.00694	-2.00737	-2.00778	-2.0082	-2.0086	-2.00899	-2.00938	-2.00974	-2.01011	-2.01041	-2.01069	-2.01097	-2.01124	-2.01151	-2.01168	-2.01181	-2.01195	-2.01208	-2.01222	-2.01239	-2.01259	-2.0128	-2.01304	-2.01337	-2.01386	-2.01435	-2.01494	-2.01555	-2.01623	-2.01687	-2.01745	-2.01801	-2.01858	-2.01915	-2.01967	-2.02019	-2.02069	-2.02118	-2.02166	-2.02212	-2.02261
89.2		-2.0157	-2.01625	-2.01677	-2.0173	-2.01785	-2.01838	-2.01891	-2.01943	-2.01988	-2.02032	-2.02076	-2.02118	-2.02159	-2.02199	-2.02236	-2.02273	-2.02303	-2.02331	-2.02359	-2.02387	-2.02413	-2.0243	-2.02443	-2.02457	-2.0247	-2.02483	-2.02501	-2.02522	-2.02542	-2.02566	-2.02599	-2.02648	-2.02697	-2.02755	-2.02816	-2.02883	-2.02948	-2.03008	-2.03066	-2.03124	-2.03183	-2.03235	-2.03286	-2.03336	-2.03384	-2.03433	-2.03478	-2.03525
89.4		-2.02814	-2.02869	-2.02922	-2.02975	-2.0303	-2.03084	-2.03139	-2.03191	-2.03238	-2.03284	-2.0333	-2.03374	-2.03418	-2.03459	-2.03496	-2.03534	-2.03564	-2.03593	-2.0362	-2.03648	-2.03675	-2.03692	-2.03706	-2.03719	-2.03733	-2.03746	-2.03765	-2.03785	-2.03805	-2.03828	-2.03861	-2.0391	-2.03959	-2.04017	-2.04077	-2.04144	-2.04212	-2.04273	-2.04332	-2.04392	-2.04452	-2.04503	-2.04553	-2.04602	-2.04649	-2.04697	-2.04742	-2.04788
89.6		-2.04059	-2.04114	-2.04167	-2.04221	-2.04276	-2.04331	-2.04386	-2.0444	-2.04489	-2.04537	-2.04585	-2.04631	-2.04677	-2.04719	-2.04757	-2.04795	-2.04826	-2.04855	-2.04884	-2.04912	-2.04939	-2.04958	-2.04973	-2.04988	-2.05003	-2.05019	-2.05036	-2.05055	-2.05074	-2.05096	-2.05128	-2.05177	-2.05226	-2.05284	-2.05343	-2.05409	-2.05477	-2.0554	-2.056	-2.05661	-2.05722	-2.05772	-2.05821	-2.05868	-2.05915	-2.05962	-2.06005	-2.06051
89.8		-2.05303	-2.05359	-2.05412	-2.05466	-2.05523	-2.05577	-2.05634	-2.05688	-2.05739	-2.05789	-2.05839	-2.05887	-2.05935	-2.05978	-2.06017	-2.06057	-2.06089	-2.06119	-2.06148	-2.06177	-2.06205	-2.06225	-2.06243	-2.0626	-2.06277	-2.06293	-2.0631	-2.06328	-2.06345	-2.06366	-2.06397	-2.06445	-2.06495	-2.06552	-2.0661	-2.06675	-2.06742	-2.06803	-2.06863	-2.06923	-2.06983	-2.07034	-2.07083	-2.07131	-2.07179	-2.07227	-2.07269	-2.07314
90		-2.06547	-2.06603	-2.06657	-2.06712	-2.06768	-2.06824	-2.06881	-2.06936	-2.06989	-2.07041	-2.07092	-2.07143	-2.07193	-2.07238	-2.07278	-2.07319	-2.07351	-2.07382	-2.07412	-2.07442	-2.07471	-2.07493	-2.07513	-2.07532	-2.0755	-2.07569	-2.07584	-2.076	-2.07616	-2.07635	-2.07665	-2.07714	-2.07765	-2.0782	-2.07876	-2.0794	-2.08005	-2.08065	-2.08123	-2.08182	-2.08241	-2.08293	-2.08343	-2.08392	-2.08441	-2.08491	-2.08533	-2.08577
[truncated: 453 more columns]

## Sheet: Fig3b
X (um)	-600	-599	-598	-597	-596	-595	-594	-593	-592	-591	-590	-589	-588	-587	-586	-585	-584	-583	-582	-581	-580	-579	-578	-577	-576	-575	-574	-573	-572	-571	-570	-569	-568	-567	-566	-565	-564	-563	-562	-561	-560	-559	-558	-557	-556	-555	-554	-553	-552
V_idle (mV)	-62.308	-61.3017	-60.2849	-59.2681	-58.2514	-57.2348	-56.2182	-55.2016	-54.1852	-53.1688	-52.0508	-50.0779	-48.0888	-46.0998	-44.1109	-42.1219	-40.133	-38.1441	-36.1553	-34.1664	-32.1337	-30.0818	-28.0162	-25.9506	-23.8848	-21.819	-19.753	-17.6869	-15.6205	-13.5542	-11.4515	-9.49366	-7.51744	-5.54104	-3.56465	-1.58813	0.388552	2.36523	4.34922	6.37576	8.477	10.5702	12.6635	14.7568	16.85	18.9432	21.0514	23.1639	25.2757
V_precond (mV)	-29.3423	-29.1065	-28.8942	-28.6937	-28.5343	-28.3884	-28.2899	-28.2057	-28.1716	-28.1519	-28.0921	-27.6816	-27.2988	-26.9271	-26.5946	-26.2694	-25.9701	-25.6721	-25.3789	-25.0798	-24.7168	-24.1509	-23.5202	-22.8677	-22.1382	-21.3805	-20.5232	-19.6328	-18.6258	-17.6073	-16.3866	-14.9141	-13.3296	-11.6534	-9.97722	-8.23776	-6.41775	-4.59774	-2.76955	-0.859932	1.12412	3.32284	5.5218	7.69825	9.84712	11.996	14.1616	16.3319	18.4508
[truncated: 1,151 more columns]

## Sheet: Fig3c
	X (um)	-60	-59.8	-59.6	-59.4	-59.2	-59	-58.8	-58.6	-58.4	-58.2	-58	-57.8	-57.6	-57.4	-57.2	-57	-56.8	-56.6	-56.4	-56.2	-56	-55.8	-55.6	-55.4	-55.2	-55	-54.8	-54.6	-54.4	-54.2	-54	-53.8	-53.6	-53.4	-53.2	-53	-52.8	-52.6	-52.4	-52.2	-52	-51.8	-51.6	-51.4	-51.2	-51	-50.8	-50.6
Z (um)	V (mV)
0		128.819	128.566	128.314	128.061	127.808	127.555	127.337	127.12	126.903	126.685	126.467	126.265	126.061	125.858	125.655	125.452	125.264	125.075	124.886	124.697	124.508	124.335	124.161	123.987	123.813	123.638	123.483	123.328	123.173	123.018	122.863	122.713	122.562	122.411	122.26	122.11	121.947	121.784	121.621	121.457	121.293	121.118	120.943	120.768	120.593	120.417	120.231	120.045
0.2		128.807	128.554	128.302	128.05	127.798	127.545	127.326	127.108	126.89	126.671	126.452	126.25	126.047	125.845	125.643	125.441	125.254	125.066	124.878	124.69	124.501	124.329	124.156	123.983	123.809	123.635	123.48	123.325	123.171	123.017	122.862	122.712	122.563	122.414	122.264	122.116	121.953	121.789	121.626	121.461	121.298	121.123	120.949	120.775	120.601	120.426	120.241	120.056
0.4		128.798	128.546	128.294	128.042	127.789	127.536	127.316	127.097	126.877	126.656	126.435	126.234	126.033	125.831	125.63	125.429	125.242	125.055	124.868	124.681	124.493	124.321	124.149	123.976	123.804	123.63	123.475	123.321	123.167	123.013	122.859	122.709	122.56	122.411	122.262	122.114	121.952	121.79	121.627	121.464	121.301	121.127	120.954	120.781	120.608	120.434	120.25	120.066
0.6		128.783	128.531	128.28	128.029	127.778	127.526	127.305	127.083	126.862	126.64	126.417	126.217	126.016	125.815	125.615	125.415	125.229	125.043	124.856	124.67	124.483	124.312	124.14	123.968	123.796	123.624	123.469	123.315	123.161	123.008	122.853	122.705	122.556	122.407	122.258	122.11	121.949	121.788	121.627	121.465	121.303	121.13	120.958	120.786	120.613	120.44	120.257	120.074
0.8		128.762	128.512	128.263	128.014	127.764	127.513	127.291	127.068	126.845	126.621	126.397	126.198	125.998	125.798	125.598	125.399	125.214	125.028	124.843	124.657	124.471	124.301	124.13	123.959	123.787	123.615	123.461	123.307	123.154	123	122.846	122.698	122.55	122.402	122.254	122.106	121.946	121.786	121.625	121.464	121.303	121.131	120.96	120.789	120.617	120.445	120.264	120.083
1		128.738	128.49	128.243	127.995	127.747	127.498	127.274	127.05	126.826	126.601	126.376	126.177	125.978	125.779	125.58	125.381	125.197	125.012	124.828	124.643	124.458	124.288	124.118	123.948	123.777	123.605	123.451	123.297	123.145	122.991	122.838	122.69	122.542	122.395	122.247	122.101	121.942	121.783	121.623	121.463	121.302	121.131	120.961	120.791	120.62	120.449	120.274	120.098
1.2		128.713	128.467	128.22	127.974	127.727	127.48	127.255	127.03	126.805	126.579	126.353	126.155	125.956	125.758	125.56	125.362	125.178	124.995	124.811	124.627	124.442	124.274	124.104	123.935	123.765	123.594	123.44	123.286	123.133	122.98	122.827	122.68	122.533	122.387	122.24	122.094	121.936	121.778	121.619	121.459	121.3	121.13	120.961	120.791	120.622	120.451	120.284	120.116
1.4		128.686	128.44	128.195	127.95	127.705	127.459	127.234	127.009	126.784	126.559	126.333	126.135	125.936	125.737	125.539	125.341	125.158	124.975	124.792	124.609	124.425	124.258	124.089	123.92	123.75	123.58	123.426	123.273	123.121	122.968	122.815	122.669	122.522	122.376	122.23	122.085	121.929	121.771	121.613	121.455	121.297	121.127	120.959	120.79	120.622	120.452	120.293	120.132
1.6		128.655	128.411	128.167	127.923	127.679	127.435	127.211	126.987	126.763	126.539	126.314	126.115	125.916	125.716	125.517	125.318	125.136	124.954	124.772	124.589	124.406	124.239	124.072	123.903	123.735	123.565	123.411	123.258	123.106	122.953	122.801	122.655	122.51	122.365	122.22	122.075	121.92	121.764	121.607	121.449	121.292	121.125	120.959	120.793	120.626	120.459	120.305	120.15
1.8		128.622	128.379	128.136	127.894	127.651	127.407	127.185	126.962	126.739	126.516	126.292	126.093	125.892	125.692	125.492	125.292	125.111	124.93	124.749	124.567	124.385	124.219	124.052	123.884	123.716	123.548	123.394	123.241	123.089	122.937	122.784	122.64	122.495	122.351	122.207	122.064	121.909	121.754	121.599	121.443	121.287	121.122	120.959	120.795	120.632	120.468	120.318	120.167
2		128.585	128.344	128.103	127.862	127.62	127.378	127.157	126.934	126.712	126.49	126.267	126.067	125.866	125.665	125.464	125.264	125.084	124.904	124.723	124.542	124.361	124.196	124.029	123.863	123.695	123.528	123.375	123.222	123.071	122.919	122.767	122.623	122.479	122.336	122.192	122.05	121.897	121.743	121.589	121.434	121.28	121.12	120.96	120.801	120.642	120.482	120.334	120.187
2.2		128.546	128.306	128.067	127.827	127.586	127.346	127.125	126.903	126.682	126.46	126.238	126.038	125.836	125.635	125.434	125.233	125.054	124.875	124.695	124.515	124.335	124.17	124.005	123.839	123.673	123.506	123.353	123.202	123.051	122.899	122.747	122.605	122.462	122.319	122.176	122.035	121.883	121.731	121.578	121.424	121.271	121.115	120.96	120.805	120.65	120.494	120.349	120.204
2.4		128.5	128.262	128.025	127.787	127.548	127.31	127.09	126.868	126.648	126.428	126.206	126.006	125.804	125.603	125.402	125.201	125.023	124.844	124.665	124.485	124.306	124.142	123.978	123.813	123.648	123.482	123.331	123.18	123.029	122.878	122.727	122.585	122.443	122.301	122.159	122.018	121.868	121.718	121.568	121.417	121.266	121.113	120.961	120.809	120.656	120.504	120.361	120.218
2.6		128.45	128.214	127.978	127.743	127.506	127.27	127.051	126.83	126.611	126.392	126.172	125.971	125.77	125.569	125.369	125.168	124.99	124.812	124.633	124.454	124.275	124.112	123.949	123.785	123.622	123.457	123.306	123.156	123.006	122.856	122.705	122.564	122.423	122.281	122.14	121.999	121.852	121.704	121.556	121.407	121.259	121.108	120.959	120.81	120.66	120.51	120.37	120.229
2.8		128.395	128.162	127.928	127.695	127.46	127.226	127.008	126.789	126.571	126.352	126.134	125.934	125.734	125.535	125.335	125.136	124.958	124.779	124.6	124.421	124.242	124.08	123.918	123.755	123.592	123.428	123.278	123.129	122.98	122.831	122.681	122.541	122.4	122.26	122.119	121.979	121.834	121.688	121.542	121.396	121.25	121.102	120.955	120.808	120.661	120.513	120.375	120.236
3		128.337	128.106	127.874	127.643	127.411	127.179	126.962	126.744	126.527	126.31	126.093	125.894	125.696	125.497	125.298	125.1	124.922	124.744	124.565	124.386	124.207	124.046	123.884	123.722	123.56	123.397	123.249	123.1	122.953	122.805	122.656	122.516	122.377	122.237	122.097	121.957	121.814	121.671	121.527	121.382	121.238	121.092	120.948	120.803	120.658	120.513	120.377	120.24
3.2		128.276	128.046	127.817	127.587	127.357	127.127	126.911	126.695	126.48	126.264	126.048	125.851	125.653	125.456	125.259	125.061	124.883	124.705	124.527	124.348	124.169	124.009	123.848	123.687	123.526	123.364	123.217	123.069	122.923	122.776	122.628	122.49	122.351	122.212	122.073	121.935	121.793	121.65	121.508	121.364	121.221	121.079	120.936	120.794	120.652	120.509	120.375	120.241
3.4		128.21	127.982	127.755	127.527	127.299	127.071	126.857	126.642	126.429	126.215	126.001	125.805	125.608	125.412	125.215	125.019	124.842	124.664	124.486	124.307	124.129	123.97	123.81	123.65	123.49	123.329	123.182	123.036	122.89	122.744	122.598	122.46	122.322	122.185	122.047	121.91	121.769	121.628	121.486	121.344	121.202	121.062	120.922	120.783	120.642	120.502	120.37	120.238
3.6		128.141	127.915	127.69	127.464	127.238	127.012	126.799	126.586	126.374	126.162	125.95	125.755	125.56	125.364	125.169	124.974	124.797	124.62	124.442	124.264	124.086	123.928	123.769	123.61	123.451	123.291	123.145	123	122.856	122.711	122.565	122.429	122.292	122.156	122.019	121.883	121.743	121.603	121.462	121.321	121.18	121.042	120.905	120.768	120.63	120.492	120.363	120.233
3.8		128.068	127.844	127.621	127.397	127.173	126.949	126.738	126.527	126.317	126.107	125.897	125.703	125.509	125.314	125.12	124.926	124.749	124.573	124.396	124.219	124.041	123.884	123.727	123.57	123.412	123.253	123.108	122.964	122.82	122.676	122.531	122.395	122.258	122.121	121.984	121.848	121.71	121.571	121.432	121.293	121.154	121.018	120.884	120.749	120.614	120.479	120.352	120.224
4		127.991	127.77	127.548	127.327	127.105	126.882	126.674	126.465	126.257	126.049	125.84	125.648	125.454	125.261	125.068	124.874	124.699	124.523	124.348	124.171	123.995	123.839	123.683	123.527	123.37	123.213	123.069	122.925	122.783	122.64	122.496	122.358	122.22	122.082	121.943	121.805	121.67	121.534	121.397	121.26	121.124	120.991	120.859	120.727	120.595	120.462	120.336	120.211
4.2		127.911	127.692	127.472	127.253	127.033	126.812	126.606	126.399	126.193	125.988	125.781	125.589	125.397	125.204	125.012	124.819	124.645	124.471	124.296	124.121	123.945	123.791	123.636	123.482	123.327	123.171	123.028	122.885	122.743	122.601	122.458	122.323	122.186	122.05	121.913	121.777	121.641	121.504	121.366	121.228	121.091	120.96	120.831	120.701	120.572	120.441	120.318	120.195
4.4		127.827	127.609	127.392	127.175	126.957	126.738	126.534	126.33	126.127	125.923	125.719	125.528	125.336	125.144	124.953	124.762	124.588	124.415	124.241	124.067	123.892	123.74	123.587	123.434	123.281	123.127	122.984	122.843	122.702	122.561	122.419	122.285	122.151	122.017	121.882	121.749	121.614	121.478	121.342	121.205	121.069	120.938	120.809	120.679	120.549	120.419	120.297	120.176
4.6		127.738	127.523	127.308	127.093	126.877	126.66	126.459	126.257	126.056	125.855	125.653	125.463	125.273	125.082	124.891	124.701	124.528	124.356	124.183	124.01	123.836	123.686	123.535	123.384	123.233	123.081	122.939	122.799	122.658	122.518	122.377	122.245	122.112	121.978	121.845	121.713	121.58	121.446	121.313	121.178	121.044	120.915	120.787	120.659	120.53	120.401	120.28	120.159
4.8		127.646	127.433	127.22	127.007	126.793	126.578	126.379	126.18	125.981	125.782	125.582	125.394	125.204	125.015	124.826	124.637	124.465	124.294	124.122	123.95	123.777	123.628	123.478	123.328	123.177	123.026	122.887	122.749	122.611	122.472	122.333	122.202	122.07	121.937	121.805	121.673	121.543	121.412	121.281	121.149	121.017	120.89	120.763	120.636	120.509	120.381	120.261	120.141
5		127.551	127.34	127.129	126.917	126.705	126.493	126.296	126.098	125.902	125.705	125.507	125.32	125.133	124.945	124.757	124.569	124.399	124.229	124.058	123.887	123.715	123.566	123.416	123.265	123.115	122.964	122.828	122.693	122.559	122.424	122.288	122.157	122.026	121.894	121.763	121.632	121.504	121.375	121.246	121.117	120.987	120.861	120.736	120.61	120.484	120.358	120.239	120.12
5.2		127.451	127.242	127.033	126.823	126.613	126.403	126.208	126.013	125.819	125.624	125.429	125.243	125.057	124.871	124.685	124.499	124.33	124.16	123.99	123.82	123.65	123.5	123.351	123.2	123.05	122.899	122.767	122.635	122.504	122.373	122.241	122.111	121.98	121.849	121.719	121.589	121.463	121.336	121.21	121.082	120.955	120.83	120.706	120.582	120.458	120.332	120.215	120.097
5.4		127.348	127.141	126.934	126.726	126.518	126.31	126.117	125.924	125.732	125.54	125.347	125.163	124.979	124.794	124.61	124.426	124.257	124.088	123.919	123.75	123.58	123.431	123.282	123.132	122.983	122.833	122.703	122.575	122.447	122.318	122.189	122.06	121.931	121.802	121.672	121.544	121.42	121.295	121.171	121.045	120.92	120.797	120.674	120.551	120.428	120.304	120.188	120.071
5.6		127.24	127.035	126.83	126.625	126.419	126.213	126.022	125.832	125.642	125.451	125.26	125.079	124.896	124.714	124.532	124.35	124.182	124.014	123.846	123.677	123.509	123.36	123.211	123.063	122.914	122.764	122.636	122.509	122.382	122.255	122.128	122.002	121.875	121.749	121.622	121.497	121.375	121.252	121.129	121.006	120.883	120.761	120.639	120.518	120.396	120.273	120.158	120.043
5.8		127.129	126.926	126.723	126.52	126.316	126.112	125.924	125.735	125.548	125.359	125.17	124.991	124.811	124.63	124.45	124.27	124.103	123.936	123.769	123.601	123.434	123.286	123.138	122.99	122.842	122.694	122.567	122.442	122.316	122.191	122.065	121.942	121.818	121.694	121.571	121.448	121.327	121.206	121.084	120.962	120.841	120.72	120.6	120.481	120.36	120.239	120.126	120.012
6		127.014	126.814	126.613	126.411	126.21	126.008	125.822	125.635	125.45	125.263	125.076	124.899	124.721	124.543	124.365	124.188	124.022	123.856	123.689	123.523	123.356	123.209	123.063	122.916	122.769	122.622	122.497	122.372	122.249	122.124	122	121.879	121.759	121.638	121.517	121.397	121.277	121.157	121.036	120.915	120.794	120.676	120.558	120.44	120.322	120.203	120.091	119.978
6.2		126.896	126.697	126.498	126.299	126.1	125.9	125.716	125.532	125.348	125.164	124.979	124.804	124.629	124.453	124.278	124.103	123.938	123.773	123.607	123.442	123.276	123.131	122.985	122.84	122.694	122.548	122.424	122.301	122.179	122.056	121.933	121.814	121.694	121.575	121.456	121.338	121.22	121.102	120.983	120.864	120.746	120.629	120.513	120.397	120.281	120.164	120.053	119.941
6.4		126.773	126.577	126.38	126.183	125.986	125.788	125.606	125.424	125.243	125.06	124.878	124.705	124.533	124.359	124.186	124.014	123.851	123.687	123.523	123.358	123.194	123.05	122.906	122.761	122.617	122.472	122.35	122.228	122.107	121.986	121.864	121.746	121.628	121.51	121.392	121.275	121.16	121.044	120.928	120.812	120.696	120.581	120.467	120.352	120.237	120.122	120.012	119.902
6.6		126.648	126.453	126.258	126.063	125.868	125.673	125.493	125.313	125.133	124.953	124.772	124.603	124.432	124.261	124.091	123.921	123.759	123.597	123.435	123.273	123.11	122.967	122.824	122.681	122.538	122.394	122.273	122.153	122.033	121.913	121.793	121.676	121.559	121.443	121.326	121.21	121.097	120.984	120.871	120.757	120.643	120.53	120.418	120.305	120.193	120.079	119.97	119.861
6.8		126.518	126.325	126.133	125.94	125.747	125.553	125.375	125.198	125.02	124.842	124.664	124.496	124.328	124.159	123.991	123.823	123.664	123.505	123.345	123.185	123.025	122.883	122.741	122.599	122.457	122.314	122.195	122.076	121.958	121.839	121.72	121.605	121.489	121.373	121.258	121.143	121.033	120.921	120.81	120.698	120.586	120.475	120.365	120.255	120.144	120.033	119.925	119.817
7		126.385	126.194	126.004	125.813	125.622	125.43	125.255	125.079	124.904	124.728	124.551	124.386	124.221	124.056	123.891	123.726	123.569	123.411	123.254	123.096	122.937	122.797	122.657	122.516	122.375	122.233	122.115	121.998	121.88	121.763	121.645	121.531	121.417	121.302	121.188	121.075	120.965	120.855	120.745	120.634	120.524	120.416	120.308	120.2	120.092	119.984	119.877	119.77
7.2		126.248	126.059	125.871	125.682	125.493	125.304	125.13	124.957	124.784	124.61	124.436	124.274	124.113	123.951	123.789	123.628	123.472	123.316	123.16	123.004	122.848	122.709	122.57	122.43	122.291	122.15	122.033	121.917	121.801	121.685	121.568	121.455	121.342	121.229	121.116	121.004	120.896	120.787	120.678	120.569	120.46	120.353	120.248	120.142	120.036	119.93	119.825	119.719
7.4		126.11	125.924	125.738	125.552	125.365	125.178	125.006	124.834	124.663	124.49	124.317	124.158	123.998	123.838	123.679	123.519	123.367	123.215	123.062	122.909	122.756	122.619	122.481	122.342	122.204	122.065	121.95	121.834	121.72	121.605	121.489	121.378	121.266	121.154	121.042	120.932	120.825	120.717	120.609	120.501	120.393	120.289	120.186	120.082	119.978	119.873	119.77	119.666
7.6		125.973	125.789	125.605	125.42	125.235	125.05	124.88	124.71	124.54	124.369	124.198	124.041	123.883	123.725	123.567	123.41	123.261	123.112	122.962	122.813	122.662	122.526	122.39	122.253	122.116	121.978	121.864	121.75	121.636	121.523	121.409	121.298	121.188	121.077	120.967	120.857	120.751	120.645	120.539	120.432	120.325	120.222	120.12	120.018	119.915	119.811	119.71	119.608
7.8		125.833	125.65	125.468	125.285	125.101	124.918	124.75	124.582	124.414	124.246	124.077	123.921	123.765	123.609	123.453	123.297	123.152	123.006	122.86	122.714	122.568	122.433	122.297	122.162	122.026	121.889	121.776	121.663	121.551	121.439	121.326	121.217	121.107	120.998	120.889	120.781	120.676	120.571	120.466	120.36	120.255	120.153	120.052	119.951	119.85	119.748	119.648	119.548
8		125.689	125.508	125.327	125.146	124.964	124.782	124.616	124.451	124.285	124.119	123.952	123.798	123.644	123.489	123.335	123.181	123.04	122.898	122.756	122.614	122.471	122.337	122.203	122.068	121.933	121.798	121.686	121.574	121.464	121.353	121.241	121.133	121.025	120.917	120.809	120.702	120.599	120.495	120.391	120.287	120.183	120.082	119.982	119.883	119.782	119.682	119.584	119.487
8.2		125.542	125.363	125.184	125.004	124.824	124.644	124.48	124.316	124.152	123.988	123.823	123.671	123.519	123.366	123.214	123.061	122.924	122.787	122.649	122.511	122.372	122.239	122.106	121.973	121.839	121.704	121.594	121.484	121.374	121.264	121.154	121.048	120.941	120.834	120.727	120.622	120.52	120.417	120.314	120.211	120.108	120.009	119.911	119.812	119.713	119.614	119.518	119.423
8.4		125.392	125.214	125.037	124.859	124.681	124.502	124.34	124.177	124.016	123.853	123.69	123.54	123.39	123.239	123.088	122.938	122.803	122.667	122.532	122.396	122.26	122.13	122	121.87	121.74	121.609	121.5	121.391	121.282	121.174	121.065	120.959	120.854	120.749	120.644	120.539	120.439	120.337	120.236	120.134	120.032	119.934	119.837	119.74	119.642	119.544	119.45	119.356
8.6		125.238	125.062	124.886	124.71	124.534	124.357	124.196	124.036	123.876	123.715	123.554	123.406	123.257	123.108	122.96	122.811	122.678	122.544	122.41	122.276	122.142	122.016	121.891	121.765	121.638	121.512	121.403	121.295	121.188	121.08	120.972	120.869	120.765	120.661	120.557	120.454	120.355	120.255	120.155	120.054	119.954	119.858	119.762	119.666	119.569	119.472	119.38	119.287
8.8		125.083	124.909	124.735	124.561	124.387	124.212	124.052	123.893	123.734	123.574	123.414	123.268	123.121	122.974	122.827	122.681	122.549	122.417	122.285	122.153	122.021	121.9	121.779	121.657	121.536	121.413	121.305	121.198	121.092	120.985	120.878	120.775	120.672	120.57	120.467	120.365	120.268	120.17	120.071	119.973	119.874	119.779	119.684	119.59	119.494	119.399	119.307	119.215
9		124.926	124.755	124.583	124.411	124.239	124.066	123.909	123.752	123.595	123.437	123.279	123.134	122.987	122.841	122.695	122.549	122.419	122.288	122.158	122.027	121.896	121.78	121.663	121.547	121.43	121.312	121.205	121.099	120.993	120.887	120.781	120.679	120.578	120.476	120.374	120.274	120.177	120.081	119.984	119.886	119.789	119.696	119.603	119.51	119.417	119.323	119.233	119.142
9.2		124.768	124.599	124.43	124.26	124.09	123.92	123.764	123.609	123.454	123.299	123.143	123	122.856	122.712	122.568	122.424	122.294	122.164	122.034	121.904	121.773	121.661	121.548	121.436	121.323	121.209	121.103	120.998	120.893	120.788	120.682	120.581	120.481	120.38	120.279	120.18	120.084	119.989	119.893	119.796	119.7	119.609	119.518	119.427	119.336	119.244	119.155	119.066
9.4		124.609	124.442	124.275	124.107	123.94	123.772	123.618	123.465	123.313	123.159	123.006	122.864	122.723	122.581	122.439	122.298	122.17	122.043	121.915	121.787	121.658	121.547	121.436	121.324	121.212	121.099	120.995	120.891	120.788	120.685	120.581	120.481	120.381	120.282	120.182	120.084	119.989	119.895	119.8	119.704	119.609	119.518	119.429	119.339	119.248	119.157	119.071	118.984
9.6		124.448	124.283	124.118	123.953	123.788	123.622	123.471	123.32	123.17	123.018	122.867	122.728	122.589	122.449	122.31	122.17	122.045	121.92	121.795	121.669	121.543	121.434	121.324	121.215	121.105	120.995	120.89	120.787	120.684	120.581	120.477	120.379	120.28	120.181	120.083	119.985	119.892	119.798	119.704	119.61	119.516	119.426	119.337	119.248	119.159	119.069	118.984	118.898
9.8		124.286	124.123	123.961	123.798	123.635	123.471	123.322	123.174	123.025	122.876	122.726	122.59	122.453	122.316	122.179	122.042	121.919	121.796	121.673	121.549	121.425	121.318	121.211	121.103	120.996	120.887	120.784	120.681	120.579	120.476	120.373	120.276	120.177	120.079	119.981	119.884	119.792	119.699	119.607	119.513	119.42	119.331	119.243	119.155	119.067	118.978	118.894	118.81
10		124.123	123.962	123.802	123.641	123.48	123.319	123.172	123.026	122.879	122.732	122.585	122.45	122.316	122.181	122.046	121.912	121.791	121.67	121.549	121.428	121.307	121.202	121.096	120.99	120.884	120.778	120.675	120.574	120.473	120.371	120.269	120.172	120.074	119.976	119.878	119.782	119.69	119.599	119.507	119.414	119.322	119.235	119.148	119.061	118.973	118.885	118.802	118.719
10.2		123.954	123.797	123.64	123.482	123.324	123.166	123.021	122.877	122.732	122.587	122.442	122.31	122.178	122.045	121.913	121.78	121.662	121.544	121.425	121.306	121.187	121.084	120.98	120.876	120.771	120.666	120.565	120.464	120.364	120.264	120.163	120.067	119.97	119.873	119.776	119.68	119.589	119.498	119.406	119.314	119.222	119.136	119.05	118.964	118.877	118.79	118.708	118.626
10.4		123.786	123.632	123.477	123.322	123.167	123.012	122.87	122.727	122.585	122.442	122.299	122.169	122.039	121.909	121.779	121.649	121.533	121.417	121.3	121.184	121.067	120.965	120.862	120.76	120.657	120.553	120.453	120.353	120.254	120.155	120.056	119.96	119.864	119.768	119.672	119.577	119.487	119.395	119.304	119.212	119.12	119.035	118.95	118.865	118.779	118.693	118.612	118.531
10.6		123.616	123.464	123.313	123.161	123.009	122.856	122.716	122.575	122.435	122.295	122.154	122.026	121.898	121.77	121.643	121.515	121.401	121.287	121.173	121.059	120.944	120.843	120.742	120.64	120.539	120.436	120.337	120.239	120.141	120.043	119.945	119.85	119.755	119.66	119.566	119.472	119.382	119.292	119.201	119.11	119.02	118.934	118.849	118.765	118.679	118.594	118.514	118.434
10.8		123.445	123.296	123.147	122.998	122.849	122.699	122.561	122.423	122.285	122.147	122.008	121.882	121.757	121.631	121.506	121.38	121.268	121.157	121.045	120.933	120.821	120.721	120.621	120.52	120.42	120.319	120.221	120.123	120.027	119.93	119.832	119.739	119.645	119.552	119.458	119.365	119.277	119.188	119.098	119.008	118.918	118.833	118.748	118.663	118.578	118.492	118.414	118.335
11		123.273	123.127	122.981	122.834	122.687	122.541	122.404	122.269	122.133	121.996	121.86	121.737	121.613	121.49	121.366	121.243	121.134	121.024	120.915	120.805	120.695	120.596	120.497	120.398	120.298	120.198	120.101	120.005	119.909	119.814	119.717	119.625	119.533	119.44	119.348	119.256	119.169	119.081	118.992	118.904	118.815	118.731	118.647	118.563	118.478	118.393	118.315	118.236
11.2		123.099	122.956	122.812	122.669	122.525	122.38	122.246	122.113	121.979	121.845	121.71	121.59	121.469	121.347	121.226	121.105	120.998	120.891	120.784	120.676	120.569	120.471	120.372	120.274	120.175	120.076	119.98	119.885	119.79	119.696	119.601	119.509	119.418	119.327	119.235	119.145	119.059	118.972	118.885	118.797	118.71	118.626	118.543	118.461	118.378	118.294	118.215	118.137
11.4		122.925	122.784	122.643	122.502	122.361	122.219	122.087	121.956	121.824	121.692	121.56	121.441	121.322	121.203	121.084	120.965	120.861	120.756	120.651	120.546	120.441	120.344	120.246	120.148	120.05	119.951	119.857	119.763	119.669	119.576	119.482	119.392	119.302	119.211	119.121	119.032	118.947	118.861	118.775	118.688	118.602	118.52	118.438	118.357	118.275	118.192	118.115	118.038
11.6		122.75	122.611	122.473	122.334	122.195	122.055	121.926	121.797	121.667	121.538	121.408	121.292	121.175	121.058	120.942	120.825	120.723	120.62	120.518	120.415	120.312	120.215	120.118	120.021	119.923	119.825	119.731	119.638	119.546	119.454	119.361	119.272	119.183	119.094	119.005	118.917	118.833	118.748	118.663	118.578	118.493	118.412	118.331	118.251	118.17	118.089	118.013	117.937
11.8		122.573	122.437	122.301	122.164	122.027	121.89	121.763	121.636	121.509	121.382	121.254	121.141	121.026	120.912	120.797	120.683	120.583	120.483	120.382	120.282	120.181	120.085	119.988	119.891	119.795	119.697	119.604	119.513	119.422	119.33	119.239	119.151	119.063	118.975	118.887	118.8	118.717	118.634	118.55	118.465	118.382	118.302	118.223	118.143	118.064	117.984	117.91	117.835
12		122.396	122.262	122.128	121.994	121.859	121.724	121.599	121.474	121.35	121.225	121.099	120.988	120.876	120.763	120.651	120.539	120.441	120.342	120.244	120.145	120.045	119.95	119.855	119.759	119.663	119.567	119.476	119.385	119.295	119.205	119.115	119.028	118.941	118.855	118.768	118.682	118.6	118.518	118.435	118.352	118.27	118.191	118.114	118.036	117.957	117.878	117.806	117.733
12.2		122.217	122.086	121.954	121.822	121.69	121.557	121.434	121.312	121.189	121.066	120.943	120.834	120.724	120.614	120.504	120.395	120.298	120.201	120.104	120.006	119.908	119.814	119.72	119.625	119.531	119.436	119.345	119.256	119.167	119.078	118.989	118.904	118.818	118.733	118.647	118.563	118.482	118.401	118.32	118.238	118.157	118.08	118.004	117.927	117.85	117.773	117.702	117.63
12.4		122.038	121.909	121.779	121.65	121.52	121.389	121.269	121.148	121.028	120.907	120.786	120.679	120.571	120.464	120.356	120.249	120.153	120.058	119.962	119.866	119.77	119.677	119.583	119.49	119.396	119.302	119.213	119.124	119.037	118.949	118.861	118.777	118.693	118.609	118.525	118.441	118.362	118.282	118.202	118.122	118.042	117.967	117.892	117.817	117.742	117.666	117.596	117.526
12.6		121.858	121.731	121.604	121.476	121.349	121.221	121.102	120.983	120.865	120.746	120.627	120.522	120.417	120.312	120.207	120.102	120.008	119.913	119.819	119.724	119.629	119.537	119.444	119.352	119.259	119.166	119.078	118.991	118.904	118.818	118.731	118.648	118.566	118.483	118.4	118.318	118.24	118.162	118.083	118.004	117.925	117.851	117.778	117.705	117.631	117.557	117.488	117.419
12.8		121.677	121.552	121.427	121.302	121.177	121.051	120.934	120.818	120.701	120.584	120.467	120.364	120.262	120.159	120.056	119.953	119.86	119.767	119.673	119.58	119.486	119.395	119.304	119.212	119.121	119.028	118.941	118.855	118.77	118.685	118.599	118.518	118.436	118.355	118.273	118.193	118.116	118.039	117.962	117.884	117.806	117.734	117.662	117.59	117.518	117.445	117.378	117.311
13		121.496	121.373	121.251	121.128	121.005	120.881	120.766	120.652	120.538	120.423	120.308	120.207	120.107	120.006	119.905	119.804	119.712	119.62	119.527	119.434	119.341	119.252	119.161	119.071	118.98	118.889	118.803	118.718	118.634	118.55	118.466	118.386	118.306	118.225	118.145	118.066	117.99	117.915	117.839	117.762	117.686	117.615	117.545	117.474	117.403	117.332	117.266	117.2
13.2		121.314	121.194	121.073	120.953	120.832	120.71	120.598	120.486	120.374	120.261	120.148	120.05	119.951	119.852	119.753	119.654	119.563	119.471	119.38	119.288	119.196	119.107	119.018	118.928	118.839	118.749	118.664	118.58	118.497	118.415	118.332	118.253	118.173	118.094	118.015	117.937	117.863	117.789	117.714	117.639	117.565	117.495	117.426	117.356	117.287	117.216	117.151	117.086
13.4		121.132	121.013	120.895	120.777	120.658	120.539	120.429	120.319	120.21	120.1	119.989	119.892	119.795	119.697	119.6	119.503	119.412	119.321	119.23	119.139	119.048	118.96	118.872	118.784	118.696	118.607	118.523	118.44	118.359	118.277	118.195	118.117	118.039	117.961	117.884	117.807	117.734	117.661	117.588	117.514	117.441	117.372	117.304	117.235	117.166	117.097	117.033	116.968
13.6		120.949	120.833	120.717	120.601	120.484	120.368	120.26	120.152	120.045	119.937	119.829	119.734	119.638	119.542	119.446	119.35	119.261	119.17	119.08	118.99	118.899	118.812	118.725	118.638	118.551	118.463	118.381	118.299	118.219	118.138	118.058	117.981	117.904	117.827	117.75	117.675	117.603	117.531	117.459	117.387	117.315	117.247	117.179	117.112	117.044	116.976	116.913	116.849
13.8		120.765	120.652	120.538	120.424	120.31	120.196	120.09	119.985	119.88	119.774	119.668	119.574	119.48	119.386	119.292	119.197	119.108	119.018	118.928	118.839	118.748	118.663	118.577	118.491	118.405	118.318	118.237	118.157	118.078	117.999	117.92	117.844	117.768	117.692	117.617	117.542	117.472	117.401	117.329	117.258	117.187	117.12	117.054	116.987	116.921	116.853	116.791	116.729
14		120.583	120.471	120.36	120.248	120.137	120.024	119.921	119.818	119.716	119.612	119.509	119.416	119.323	119.23	119.137	119.044	118.956	118.867	118.777	118.688	118.598	118.515	118.431	118.346	118.262	118.177	118.097	118.018	117.94	117.862	117.783	117.708	117.633	117.558	117.483	117.41	117.34	117.269	117.199	117.128	117.058	116.992	116.927	116.861	116.796	116.729	116.668	116.607
14.2		120.4	120.291	120.182	120.073	119.963	119.854	119.753	119.652	119.552	119.451	119.349	119.258	119.166	119.073	118.981	118.889	118.802	118.715	118.628	118.54	118.452	118.37	118.287	118.204	118.12	118.036	117.957	117.879	117.802	117.725	117.647	117.573	117.498	117.424	117.35	117.277	117.208	117.138	117.068	116.998	116.928	116.863	116.799	116.734	116.669	116.604	116.544	116.483
14.4		120.218	120.111	120.004	119.897	119.79	119.682	119.584	119.485	119.387	119.289	119.19	119.1	119.009	118.918	118.828	118.737	118.651	118.565	118.479	118.392	118.305	118.224	118.142	118.06	117.977	117.895	117.816	117.739	117.663	117.586	117.509	117.436	117.362	117.288	117.214	117.142	117.074	117.005	116.935	116.866	116.797	116.733	116.669	116.605	116.541	116.477	116.418	116.358
14.6		120.034	119.929	119.825	119.72	119.615	119.51	119.414	119.318	119.222	119.126	119.029	118.94	118.851	118.762	118.673	118.584	118.499	118.414	118.328	118.243	118.157	118.077	117.996	117.915	117.833	117.751	117.674	117.598	117.522	117.446	117.37	117.297	117.223	117.15	117.077	117.005	116.937	116.869	116.801	116.732	116.664	116.6	116.538	116.475	116.412	116.348	116.29	116.231
14.8		119.85	119.748	119.645	119.543	119.44	119.338	119.244	119.15	119.057	118.963	118.869	118.781	118.693	118.605	118.517	118.429	118.345	118.261	118.177	118.092	118.008	117.928	117.848	117.768	117.688	117.607	117.53	117.455	117.38	117.305	117.229	117.156	117.083	117.01	116.937	116.866	116.799	116.732	116.664	116.597	116.529	116.467	116.405	116.343	116.28	116.218	116.16	116.102
15		119.666	119.565	119.466	119.365	119.265	119.164	119.073	118.982	118.891	118.799	118.708	118.621	118.534	118.447	118.36	118.273	118.19	118.107	118.024	117.941	117.857	117.778	117.7	117.621	117.541	117.461	117.385	117.31	117.236	117.161	117.086	117.014	116.941	116.869	116.796	116.726	116.66	116.593	116.526	116.459	116.393	116.331	116.27	116.209	116.147	116.086	116.029	115.972
15.2		119.48	119.383	119.285	119.187	119.089	118.991	118.901	118.812	118.724	118.635	118.545	118.459	118.373	118.287	118.201	118.115	118.034	117.952	117.87	117.788	117.705	117.627	117.55	117.471	117.393	117.314	117.238	117.164	117.09	117.016	116.942	116.87	116.798	116.726	116.654	116.584	116.518	116.453	116.387	116.321	116.255	116.194	116.134	116.073	116.013	115.952	115.896	115.839
15.4		119.295	119.2	119.106	119.011	118.916	118.821	118.733	118.645	118.558	118.47	118.381	118.297	118.212	118.126	118.041	117.956	117.876	117.795	117.714	117.633	117.552	117.475	117.398	117.32	117.243	117.164	117.09	117.016	116.943	116.869	116.795	116.724	116.652	116.581	116.509	116.44	116.376	116.311	116.246	116.18	116.115	116.055	115.996	115.936	115.876	115.816	115.761	115.706
15.6		119.109	119.018	118.926	118.835	118.743	118.651	118.564	118.478	118.391	118.304	118.217	118.133	118.049	117.965	117.881	117.796	117.717	117.638	117.558	117.478	117.397	117.321	117.244	117.168	117.091	117.013	116.939	116.866	116.793	116.72	116.646	116.576	116.505	116.434	116.364	116.295	116.232	116.167	116.103	116.039	115.974	115.915	115.856	115.798	115.738	115.679	115.625	115.57
15.8		118.923	118.835	118.747	118.658	118.57	118.481	118.395	118.309	118.223	118.137	118.051	117.968	117.885	117.801	117.718	117.635	117.557	117.478	117.399	117.32	117.241	117.165	117.089	117.013	116.937	116.86	116.786	116.713	116.641	116.568	116.495	116.425	116.355	116.285	116.215	116.147	116.084	116.021	115.958	115.894	115.83	115.772	115.714	115.656	115.597	115.539	115.485	115.431
16		118.744	118.657	118.57	118.482	118.395	118.307	118.222	118.137	118.052	117.967	117.882	117.8	117.718	117.635	117.552	117.47	117.392	117.315	117.237	117.159	117.08	117.006	116.93	116.855	116.78	116.704	116.631	116.558	116.486	116.414	116.341	116.272	116.202	116.133	116.064	115.997	115.935	115.872	115.81	115.747	115.684	115.626	115.569	115.511	115.453	115.395	115.343	115.29
16.2		118.563	118.477	118.391	118.305	118.219	118.132	118.048	117.964	117.88	117.796	117.712	117.631	117.549	117.467	117.385	117.304	117.227	117.15	117.073	116.996	116.918	116.844	116.77	116.696	116.621	116.546	116.474	116.401	116.33	116.258	116.185	116.117	116.048	115.98	115.911	115.845	115.784	115.722	115.66	115.598	115.536	115.479	115.423	115.366	115.309	115.252	115.2	115.148
16.4		118.381	118.296	118.211	118.126	118.041	117.955	117.872	117.789	117.706	117.623	117.54	117.459	117.378	117.297	117.217	117.136	117.06	116.984	116.907	116.831	116.754	116.681	116.608	116.535	116.461	116.387	116.315	116.243	116.172	116.1	116.029	115.961	115.893	115.826	115.758	115.693	115.632	115.572	115.511	115.45	115.389	115.333	115.277	115.221	115.165	115.108	115.056	115.005
16.6		118.198	118.114	118.03	117.946	117.862	117.777	117.695	117.613	117.531	117.449	117.366	117.287	117.207	117.126	117.046	116.966	116.891	116.816	116.74	116.665	116.589	116.517	116.444	116.371	116.298	116.224	116.153	116.082	116.012	115.941	115.87	115.804	115.737	115.67	115.604	115.539	115.48	115.421	115.361	115.301	115.241	115.185	115.13	115.075	115.019	114.963	114.912	114.86
16.8		118.014	117.931	117.848	117.765	117.681	117.597	117.516	117.435	117.354	117.273	117.192	117.113	117.034	116.954	116.875	116.796	116.722	116.647	116.572	116.497	116.422	116.35	116.278	116.206	116.133	116.06	115.99	115.92	115.851	115.781	115.711	115.646	115.58	115.515	115.45	115.387	115.329	115.27	115.211	115.151	115.092	115.037	114.982	114.927	114.872	114.816	114.766	114.715
17		117.829	117.746	117.664	117.582	117.499	117.416	117.336	117.256	117.176	117.096	117.015	116.938	116.86	116.781	116.703	116.625	116.551	116.477	116.403	116.328	116.254	116.183	116.111	116.039	115.967	115.895	115.826	115.758	115.69	115.622	115.553	115.489	115.425	115.36	115.296	115.234	115.176	115.117	115.059	115	114.942	114.887	114.833	114.778	114.724	114.668	114.618	114.568
17.2		117.642	117.56	117.479	117.397	117.316	117.233	117.154	117.075	116.996	116.917	116.838	116.761	116.684	116.607	116.53	116.453	116.38	116.306	116.232	116.158	116.084	116.014	115.944	115.873	115.803	115.731	115.663	115.596	115.529	115.462	115.395	115.331	115.268	115.204	115.14	115.079	115.022	114.964	114.906	114.848	114.79	114.736	114.682	114.628	114.574	114.519	114.469	114.419
17.4		117.453	117.372	117.292	117.212	117.131	117.05	116.971	116.893	116.816	116.737	116.659	116.583	116.507	116.431	116.355	116.28	116.207	116.134	116.061	115.988	115.914	115.845	115.776	115.707	115.638	115.568	115.501	115.434	115.368	115.302	115.235	115.172	115.109	115.047	114.984	114.923	114.866	114.81	114.753	114.695	114.638	114.584	114.531	114.477	114.423	114.369	114.319	114.27
17.6		117.263	117.183	117.104	117.025	116.945	116.865	116.788	116.711	116.634	116.556	116.479	116.404	116.329	116.254	116.179	116.104	116.033	115.961	115.888	115.816	115.743	115.676	115.608	115.54	115.471	115.403	115.336	115.271	115.205	115.14	115.074	115.012	114.95	114.888	114.826	114.766	114.71	114.654	114.598	114.541	114.484	114.431	114.378	114.325	114.271	114.217	114.168	114.119
17.8		117.071	116.993	116.915	116.837	116.758	116.679	116.603	116.526	116.45	116.374	116.297	116.223	116.149	116.075	116.001	115.927	115.856	115.785	115.714	115.643	115.571	115.505	115.438	115.371	115.304	115.236	115.171	115.106	115.041	114.977	114.912	114.851	114.789	114.728	114.667	114.608	114.553	114.497	114.441	114.385	114.329	114.277	114.224	114.171	114.118	114.064	114.015	113.966
18		116.87	116.795	116.719	116.644	116.568	116.492	116.416	116.341	116.266	116.19	116.114	116.041	115.968	115.894	115.821	115.748	115.678	115.609	115.538	115.468	115.398	115.332	115.266	115.2	115.134	115.068	115.003	114.94	114.876	114.812	114.748	114.688	114.627	114.567	114.507	114.448	114.394	114.339	114.284	114.229	114.173	114.121	114.069	114.016	113.963	113.91	113.861	113.813
18.2		116.668	116.595	116.523	116.45	116.377	116.303	116.228	116.154	116.079	116.004	115.929	115.857	115.785	115.713	115.64	115.568	115.5	115.431	115.362	115.292	115.223	115.158	115.093	115.028	114.963	114.898	114.834	114.771	114.709	114.646	114.583	114.524	114.464	114.405	114.346	114.288	114.234	114.18	114.125	114.071	114.015	113.964	113.912	113.86	113.807	113.754	113.706	113.658
18.4		116.465	116.394	116.323	116.252	116.18	116.108	116.035	115.962	115.89	115.817	115.743	115.672	115.601	115.53	115.459	115.388	115.32	115.252	115.184	115.115	115.047	114.983	114.919	114.855	114.791	114.726	114.664	114.602	114.54	114.479	114.417	114.358	114.3	114.241	114.183	114.126	114.073	114.019	113.966	113.911	113.857	113.806	113.755	113.704	113.652	113.6	113.554	113.506
18.6		116.262	116.192	116.122	116.051	115.981	115.91	115.839	115.768	115.698	115.627	115.556	115.486	115.416	115.346	115.275	115.205	115.139	115.071	115.004	114.937	114.869	114.806	114.744	114.68	114.617	114.553	114.492	114.431	114.371	114.31	114.249	114.192	114.134	114.076	114.019	113.962	113.91	113.857	113.804	113.751	113.697	113.647	113.597	113.547	113.497	113.446	113.401	113.355
18.8		116.058	115.989	115.92	115.85	115.78	115.711	115.641	115.572	115.504	115.435	115.365	115.297	115.228	115.159	115.09	115.022	114.956	114.89	114.823	114.757	114.691	114.629	114.567	114.504	114.442	114.379	114.319	114.259	114.2	114.141	114.081	114.024	113.967	113.91	113.853	113.797	113.746	113.694	113.642	113.589	113.536	113.486	113.438	113.389	113.34	113.291	113.247	113.202
19		115.854	115.785	115.717	115.648	115.58	115.511	115.442	115.374	115.307	115.239	115.17	115.104	115.037	114.97	114.903	114.837	114.772	114.707	114.641	114.576	114.51	114.45	114.388	114.327	114.266	114.204	114.145	114.086	114.028	113.97	113.912	113.855	113.799	113.743	113.687	113.631	113.58	113.529	113.477	113.425	113.372	113.324	113.277	113.229	113.182	113.134	113.091	113.049
19.2		115.648	115.581	115.514	115.446	115.378	115.31	115.243	115.176	115.109	115.042	114.975	114.91	114.845	114.78	114.715	114.65	114.586	114.522	114.458	114.393	114.329	114.269	114.209	114.149	114.088	114.027	113.97	113.912	113.855	113.798	113.741	113.685	113.629	113.574	113.518	113.464	113.413	113.362	113.312	113.26	113.208	113.161	113.115	113.069	113.023	112.977	112.936	112.894
19.4		115.442	115.376	115.309	115.243	115.176	115.109	115.043	114.977	114.911	114.845	114.779	114.715	114.651	114.587	114.523	114.459	114.397	114.334	114.272	114.209	114.146	114.087	114.028	113.969	113.909	113.85	113.793	113.737	113.681	113.625	113.569	113.514	113.459	113.404	113.349	113.295	113.245	113.195	113.145	113.094	113.043	112.997	112.952	112.908	112.863	112.818	112.777	112.737
19.6		115.235	115.17	115.104	115.039	114.973	114.907	114.841	114.777	114.712	114.647	114.582	114.519	114.456	114.393	114.33	114.267	114.207	114.146	114.085	114.023	113.962	113.904	113.846	113.787	113.729	113.67	113.614	113.56	113.505	113.45	113.395	113.341	113.287	113.233	113.179	113.125	113.076	113.027	112.977	112.927	112.877	112.832	112.788	112.745	112.701	112.657	112.617	112.578
19.8		115.028	114.963	114.899	114.834	114.769	114.704	114.64	114.576	114.512	114.449	114.384	114.323	114.261	114.199	114.137	114.075	114.015	113.956	113.896	113.835	113.775	113.718	113.661	113.604	113.547	113.489	113.435	113.381	113.328	113.275	113.221	113.168	113.114	113.06	113.007	112.954	112.906	112.857	112.809	112.759	112.71	112.666	112.623	112.581	112.539	112.496	112.457	112.418
20		114.82	114.756	114.692	114.628	114.564	114.5	114.437	114.374	114.312	114.249	114.186	114.125	114.064	114.003	113.943	113.882	113.823	113.765	113.706	113.647	113.587	113.532	113.476	113.42	113.363	113.307	113.254	113.201	113.149	113.096	113.043	112.991	112.939	112.886	112.834	112.783	112.736	112.688	112.64	112.592	112.544	112.501	112.459	112.418	112.376	112.334	112.295	112.257
20.2		114.611	114.548	114.485	114.422	114.359	114.296	114.234	114.172	114.11	114.049	113.986	113.927	113.867	113.807	113.748	113.688	113.631	113.573	113.515	113.457	113.399	113.344	113.289	113.234	113.179	113.123	113.071	113.019	112.968	112.917	112.865	112.814	112.762	112.711	112.66	112.61	112.564	112.518	112.471	112.424	112.377	112.335	112.294	112.253	112.212	112.171	112.133	112.095
20.4		114.402	114.34	114.278	114.216	114.153	114.091	114.03	113.969	113.908	113.848	113.787	113.728	113.67	113.611	113.552	113.494	113.437	113.381	113.324	113.267	113.21	113.156	113.102	113.048	112.994	112.939	112.888	112.837	112.786	112.736	112.685	112.635	112.585	112.535	112.486	112.436	112.391	112.346	112.301	112.255	112.209	112.168	112.128	112.088	112.048	112.007	111.97	111.932
20.6		114.193	114.131	114.07	114.009	113.947	113.886	113.825	113.766	113.706	113.647	113.586	113.529	113.472	113.414	113.356	113.299	113.243	113.188	113.132	113.076	113.02	112.967	112.915	112.862	112.808	112.755	112.704	112.654	112.604	112.555	112.505	112.456	112.408	112.359	112.311	112.263	112.219	112.175	112.13	112.086	112.041	112	111.961	111.922	111.883	111.843	111.806	111.769
20.8		113.983	113.922	113.862	113.802	113.741	113.68	113.621	113.562	113.504	113.445	113.386	113.33	113.273	113.216	113.16	113.103	113.049	112.994	112.94	112.885	112.83	112.778	112.726	112.674	112.622	112.57	112.52	112.471	112.422	112.374	112.325	112.277	112.23	112.183	112.137	112.09	112.047	112.003	111.96	111.916	111.872	111.832	111.794	111.755	111.717	111.678	111.642	111.605
21		113.773	113.713	113.653	113.594	113.534	113.474	113.416	113.358	113.301	113.243	113.185	113.13	113.074	113.018	112.963	112.907	112.854	112.8	112.747	112.693	112.639	112.588	112.538	112.487	112.436	112.384	112.335	112.287	112.24	112.192	112.144	112.098	112.052	112.007	111.961	111.916	111.874	111.831	111.788	111.745	111.702	111.663	111.626	111.588	111.55	111.512	111.476	111.441
21.2		113.563	113.504	113.445	113.386	113.327	113.268	113.211	113.154	113.097	113.041	112.984	112.929	112.875	112.82	112.765	112.71	112.658	112.606	112.553	112.5	112.447	112.398	112.348	112.298	112.248	112.198	112.15	112.103	112.057	112.01	111.963	111.918	111.874	111.829	111.785	111.742	111.7	111.658	111.616	111.574	111.532	111.494	111.457	111.42	111.383	111.345	111.31	111.275
21.4		113.354	113.296	113.237	113.179	113.12	113.061	113.005	112.949	112.894	112.838	112.782	112.728	112.675	112.621	112.567	112.514	112.462	112.411	112.359	112.308	112.255	112.207	112.158	112.109	112.06	112.011	111.964	111.918	111.873	111.827	111.781	111.737	111.694	111.65	111.607	111.565	111.524	111.483	111.442	111.401	111.361	111.323	111.287	111.251	111.214	111.178	111.143	111.109
21.6		113.145	113.087	113.029	112.971	112.913	112.855	112.799	112.744	112.69	112.635	112.58	112.527	112.475	112.422	112.369	112.316	112.266	112.216	112.165	112.114	112.063	112.015	111.968	111.92	111.872	111.823	111.778	111.733	111.688	111.643	111.598	111.556	111.513	111.471	111.429	111.387	111.348	111.308	111.268	111.228	111.188	111.152	111.116	111.081	111.045	111.009	110.975	110.941
21.8		112.935	112.878	112.821	112.764	112.706	112.648	112.594	112.54	112.486	112.432	112.378	112.326	112.274	112.222	112.17	112.119	112.069	112.02	111.97	111.92	111.87	111.823	111.777	111.73	111.683	111.635	111.591	111.547	111.504	111.46	111.416	111.374	111.333	111.291	111.25	111.209	111.171	111.132	111.093	111.054	111.015	110.979	110.945	110.91	110.875	110.839	110.806	110.773
22		112.726	112.669	112.613	112.556	112.499	112.442	112.389	112.335	112.282	112.229	112.175	112.124	112.073	112.022	111.971	111.921	111.872	111.823	111.775	111.726	111.676	111.631	111.585	111.539	111.493	111.447	111.404	111.361	111.319	111.276	111.234	111.193	111.152	111.111	111.07	111.031	110.993	110.955	110.917	110.879	110.841	110.806	110.772	110.738	110.703	110.669	110.637	110.604
22.2		112.517	112.461	112.405	112.349	112.293	112.237	112.184	112.131	112.079	112.026	111.973	111.923	111.873	111.822	111.772	111.722	111.675	111.627	111.579	111.531	111.483	111.438	111.394	111.349	111.304	111.259	111.217	111.175	111.134	111.093	111.051	111.011	110.971	110.931	110.891	110.852	110.815	110.778	110.741	110.703	110.666	110.632	110.598	110.565	110.531	110.497	110.466	110.435
22.4		112.307	112.252	112.197	112.142	112.087	112.032	111.979	111.927	111.875	111.823	111.77	111.721	111.672	111.623	111.573	111.524	111.477	111.43	111.383	111.336	111.288	111.245	111.202	111.159	111.115	111.071	111.03	110.989	110.949	110.909	110.868	110.829	110.789	110.75	110.712	110.673	110.637	110.6	110.563	110.526	110.49	110.457	110.424	110.391	110.358	110.325	110.295	110.264
22.6		112.098	112.044	111.99	111.935	111.881	111.827	111.775	111.723	111.671	111.619	111.567	111.519	111.471	111.422	111.374	111.326	111.28	111.234	111.187	111.141	111.094	111.052	111.01	110.968	110.926	110.883	110.843	110.803	110.764	110.724	110.684	110.646	110.608	110.57	110.531	110.494	110.458	110.422	110.386	110.35	110.314	110.281	110.249	110.217	110.185	110.153	110.123	110.093
22.8		111.888	111.835	111.782	111.729	111.675	111.621	111.57	111.518	111.467	111.415	111.363	111.316	111.269	111.222	111.174	111.127	111.083	111.038	110.993	110.948	110.902	110.861	110.82	110.778	110.737	110.694	110.655	110.616	110.578	110.539	110.501	110.463	110.426	110.388	110.351	110.315	110.28	110.244	110.209	110.173	110.138	110.106	110.074	110.043	110.012	109.98	109.951	109.922
23		111.679	111.627	111.574	111.522	111.469	111.416	111.365	111.314	111.264	111.213	111.162	111.115	111.069	111.022	110.975	110.928	110.885	110.842	110.798	110.754	110.71	110.67	110.629	110.588	110.547	110.506	110.467	110.429	110.392	110.354	110.317	110.28	110.243	110.207	110.171	110.135	110.101	110.066	110.031	109.996	109.961	109.93	109.899	109.868	109.837	109.806	109.778	109.75
23.2		111.47	111.418	111.367	111.315	111.263	111.211	111.161	111.111	111.061	111.011	110.961	110.915	110.869	110.823	110.777	110.73	110.688	110.646	110.603	110.561	110.518	110.478	110.438	110.399	110.358	110.318	110.28	110.243	110.207	110.17	110.133	110.097	110.061	110.026	109.99	109.956	109.922	109.888	109.853	109.819	109.785	109.754	109.724	109.694	109.664	109.633	109.606	109.578
23.4		111.261	111.21	111.159	111.108	111.057	111.006	110.956	110.907	110.858	110.809	110.76	110.714	110.669	110.623	110.578	110.533	110.491	110.45	110.409	110.367	110.325	110.286	110.248	110.209	110.17	110.13	110.094	110.057	110.022	109.986	109.949	109.914	109.879	109.844	109.81	109.776	109.743	109.71	109.676	109.642	109.609	109.579	109.55	109.521	109.491	109.461	109.435	109.408
23.6		111.053	111.002	110.952	110.902	110.852	110.801	110.753	110.705	110.658	110.609	110.561	110.516	110.471	110.426	110.381	110.336	110.295	110.255	110.215	110.174	110.133	110.095	110.058	110.02	109.982	109.943	109.908	109.873	109.838	109.803	109.767	109.733	109.699	109.665	109.631	109.598	109.566	109.533	109.5	109.467	109.434	109.405	109.376	109.348	109.319	109.29	109.264	109.238
23.8		110.846	110.796	110.747	110.698	110.648	110.598	110.552	110.505	110.459	110.412	110.365	110.32	110.275	110.23	110.185	110.14	110.101	110.061	110.022	109.982	109.942	109.906	109.869	109.833	109.796	109.758	109.724	109.69	109.656	109.622	109.588	109.554	109.521	109.488	109.455	109.422	109.39	109.357	109.325	109.292	109.26	109.232	109.204	109.176	109.147	109.119	109.093	109.067
24		110.64	110.591	110.543	110.495	110.446	110.397	110.352	110.306	110.261	110.216	110.17	110.126	110.081	110.037	109.993	109.948	109.909	109.87	109.831	109.791	109.752	109.716	109.681	109.645	109.609	109.573	109.54	109.507	109.474	109.441	109.408	109.375	109.342	109.31	109.278	109.246	109.214	109.182	109.15	109.117	109.086	109.058	109.031	109.003	108.975	108.947	108.922	108.897
24.2		110.435	110.388	110.341	110.294	110.246	110.199	110.154	110.109	110.065	110.02	109.975	109.932	109.889	109.845	109.801	109.758	109.719	109.68	109.64	109.601	109.561	109.527	109.492	109.457	109.422	109.387	109.355	109.323	109.291	109.259	109.227	109.196	109.164	109.133	109.101	109.07	109.039	109.008	108.976	108.945	108.914	108.886	108.858	108.831	108.803	108.775	108.75	108.726
24.4		110.23	110.184	110.139	110.093	110.047	110.001	109.957	109.913	109.869	109.825	109.781	109.739	109.696	109.653	109.61	109.568	109.528	109.489	109.45	109.41	109.37	109.337	109.303	109.269	109.235	109.201	109.17	109.139	109.108	109.078	109.047	109.016	108.985	108.955	108.925	108.895	108.864	108.833	108.802	108.771	108.741	108.713	108.685	108.658	108.63	108.602	108.579	108.555
24.6		110.028	109.983	109.938	109.893	109.848	109.803	109.76	109.717	109.674	109.631	109.587	109.545	109.503	109.461	109.419	109.377	109.338	109.298	109.259	109.219	109.179	109.146	109.114	109.081	109.048	109.015	108.985	108.955	108.925	108.896	108.866	108.836	108.806	108.777	108.748	108.719	108.689	108.659	108.628	108.598	108.568	108.54	108.514	108.487	108.459	108.432	108.408	108.385
24.8		109.826	109.782	109.738	109.694	109.65	109.605	109.563	109.521	109.478	109.436	109.393	109.352	109.311	109.27	109.228	109.187	109.148	109.108	109.068	109.028	108.988	108.957	108.925	108.893	108.861	108.829	108.8	108.771	108.742	108.714	108.685	108.656	108.627	108.599	108.571	108.543	108.513	108.484	108.454	108.424	108.395	108.368	108.341	108.315	108.289	108.262	108.238	108.215
25		109.625	109.581	109.538	109.495	109.452	109.408	109.366	109.325	109.283	109.242	109.2	109.159	109.119	109.078	109.038	108.997	108.959	108.92	108.881	108.842	108.803	108.771	108.739	108.707	108.675	108.642	108.614	108.586	108.559	108.531	108.503	108.476	108.448	108.421	108.393	108.366	108.337	108.308	108.279	108.25	108.221	108.195	108.169	108.143	108.117	108.091	108.068	108.045
25.2		109.423	109.381	109.338	109.296	109.253	109.211	109.17	109.129	109.088	109.047	109.006	108.967	108.927	108.887	108.847	108.808	108.77	108.732	108.694	108.656	108.617	108.585	108.553	108.521	108.488	108.455	108.428	108.402	108.375	108.349	108.322	108.295	108.269	108.242	108.215	108.189	108.161	108.132	108.104	108.075	108.047	108.022	107.997	107.971	107.946	107.92	107.898	107.875
25.4		109.222	109.18	109.139	109.097	109.055	109.013	108.973	108.933	108.893	108.853	108.813	108.774	108.735	108.696	108.657	108.618	108.581	108.544	108.507	108.469	108.432	108.399	108.367	108.334	108.301	108.268	108.242	108.217	108.192	108.166	108.14	108.115	108.089	108.063	108.037	108.012	107.984	107.956	107.929	107.901	107.873	107.848	107.824	107.799	107.775	107.749	107.727	107.705
25.6		109.021	108.98	108.939	108.898	108.857	108.816	108.777	108.738	108.699	108.659	108.62	108.582	108.544	108.505	108.467	108.429	108.393	108.356	108.32	108.283	108.247	108.214	108.181	108.148	108.115	108.081	108.056	108.032	108.007	107.983	107.958	107.933	107.908	107.883	107.859	107.834	107.807	107.78	107.753	107.725	107.699	107.674	107.651	107.627	107.603	107.578	107.556	107.534
25.8		108.819	108.779	108.739	108.7	108.66	108.619	108.581	108.542	108.504	108.465	108.426	108.389	108.352	108.314	108.277	108.24	108.205	108.169	108.133	108.098	108.062	108.029	107.996	107.963	107.93	107.896	107.872	107.848	107.824	107.8	107.776	107.752	107.727	107.703	107.68	107.656	107.63	107.603	107.577	107.55	107.524	107.5	107.477	107.453	107.43	107.406	107.384	107.363
26		108.617	108.578	108.539	108.501	108.462	108.423	108.385	108.347	108.309	108.272	108.233	108.197	108.161	108.124	108.088	108.051	108.017	107.982	107.947	107.912	107.877	107.845	107.813	107.781	107.749	107.716	107.691	107.667	107.642	107.618	107.593	107.57	107.546	107.523	107.5	107.478	107.452	107.426	107.401	107.374	107.348	107.325	107.302	107.279	107.256	107.232	107.211	107.19
26.2		108.414	108.377	108.339	108.302	108.264	108.226	108.189	108.152	108.115	108.078	108.041	108.005	107.969	107.934	107.898	107.862	107.829	107.795	107.761	107.727	107.693	107.662	107.631	107.599	107.568	107.536	107.511	107.485	107.46	107.435	107.41	107.387	107.365	107.343	107.321	107.299	107.274	107.249	107.224	107.198	107.173	107.15	107.127	107.104	107.082	107.058	107.038	107.017
26.4		108.212	108.175	108.139	108.102	108.065	108.028	107.992	107.956	107.92	107.884	107.848	107.813	107.778	107.743	107.709	107.674	107.641	107.608	107.575	107.542	107.509	107.478	107.448	107.417	107.387	107.355	107.329	107.304	107.278	107.252	107.226	107.205	107.183	107.162	107.14	107.119	107.095	107.07	107.046	107.021	106.996	106.973	106.951	106.929	106.907	106.884	106.864	106.844
26.6		108.01	107.974	107.938	107.903	107.867	107.83	107.795	107.76	107.726	107.691	107.655	107.621	107.587	107.553	107.519	107.486	107.454	107.421	107.389	107.357	107.324	107.295	107.265	107.235	107.205	107.175	107.148	107.122	107.095	107.069	107.042	107.021	107.001	106.98	106.96	106.939	106.915	106.891	106.867	106.842	106.818	106.796	106.775	106.753	106.732	106.71	106.69	106.669
26.8		107.808	107.773	107.738	107.703	107.668	107.632	107.598	107.565	107.531	107.497	107.463	107.43	107.397	107.363	107.33	107.297	107.266	107.235	107.203	107.172	107.14	107.111	107.082	107.053	107.024	106.994	106.967	106.941	106.915	106.888	106.861	106.841	106.82	106.8	106.779	106.759	106.736	106.712	106.688	106.664	106.64	106.619	106.598	106.577	106.556	106.534	106.515	106.495
27		107.606	107.572	107.538	107.503	107.469	107.434	107.401	107.368	107.336	107.303	107.269	107.237	107.205	107.173	107.141	107.109	107.079	107.048	107.017	106.987	106.956	106.928	106.899	106.871	106.843	106.814	106.788	106.762	106.736	106.71	106.684	106.663	106.641	106.62	106.599	106.578	106.555	106.532	106.509	106.486	106.463	106.442	106.422	106.401	106.38	106.358	106.339	106.319
27.2		107.404	107.371	107.337	107.304	107.27	107.236	107.204	107.172	107.14	107.108	107.076	107.045	107.014	106.983	106.952	106.921	106.891	106.861	106.832	106.802	106.772	106.744	106.717	106.689	106.661	106.633	106.608	106.583	106.558	106.532	106.507	106.485	106.462	106.44	106.418	106.396	106.374	106.352	106.33	106.307	106.285	106.265	106.244	106.224	106.203	106.182	106.163	106.143
27.4		107.203	107.17	107.137	107.105	107.072	107.039	107.007	106.976	106.945	106.914	106.882	106.853	106.823	106.792	106.762	106.733	106.704	106.675	106.646	106.617	106.588	106.561	106.534	106.507	106.48	106.453	106.428	106.404	106.379	106.355	106.33	106.307	106.283	106.26	106.237	106.214	106.193	106.172	106.15	106.128	106.107	106.086	106.066	106.046	106.025	106.004	105.986	105.967
27.6		107.002	106.969	106.938	106.906	106.873	106.841	106.811	106.78	106.75	106.72	106.689	106.66	106.631	106.602	106.573	106.544	106.516	106.488	106.46	106.432	106.404	106.377	106.35	106.323	106.296	106.269	106.244	106.219	106.195	106.17	106.145	106.123	106.1	106.078	106.055	106.033	106.012	105.991	105.97	105.949	105.928	105.908	105.888	105.867	105.847	105.827	105.808	105.789
27.8		106.8	106.769	106.738	106.706	106.675	106.644	106.613	106.584	106.554	106.524	106.494	106.465	106.436	106.407	106.379	106.35	106.322	106.295	106.267	106.239	106.211	106.185	106.159	106.132	106.105	106.078	106.054	106.03	106.006	105.982	105.957	105.936	105.914	105.893	105.871	105.85	105.83	105.809	105.788	105.767	105.746	105.727	105.707	105.688	105.668	105.648	105.63	105.611
28		106.597	106.566	106.535	106.504	106.473	106.442	106.413	106.383	106.354	106.325	106.295	106.267	106.239	106.211	106.182	106.154	106.127	106.1	106.073	106.046	106.019	105.993	105.967	105.941	105.915	105.888	105.864	105.84	105.817	105.793	105.769	105.748	105.728	105.707	105.687	105.667	105.647	105.626	105.606	105.585	105.564	105.545	105.526	105.506	105.487	105.467	105.45	105.432
28.2		106.393	106.363	106.332	106.302	106.271	106.241	106.212	106.183	106.155	106.126	106.097	106.069	106.042	106.014	105.986	105.958	105.932	105.905	105.879	105.852	105.825	105.8	105.774	105.749	105.723	105.697	105.674	105.65	105.627	105.604	105.58	105.561	105.541	105.522	105.502	105.483	105.463	105.443	105.422	105.401	105.381	105.362	105.343	105.324	105.305	105.286	105.268	105.251
28.4		106.189	106.159	106.129	106.099	106.069	106.039	106.011	105.983	105.955	105.927	105.898	105.871	105.844	105.817	105.789	105.762	105.736	105.71	105.684	105.658	105.631	105.606	105.581	105.557	105.532	105.506	105.483	105.46	105.437	105.414	105.391	105.372	105.353	105.335	105.316	105.298	105.278	105.258	105.238	105.217	105.197	105.178	105.16	105.141	105.122	105.103	105.086	105.069
28.6		105.985	105.955	105.926	105.897	105.867	105.837	105.81	105.782	105.755	105.727	105.699	105.672	105.646	105.619	105.592	105.566	105.54	105.515	105.489	105.463	105.437	105.413	105.388	105.364	105.339	105.315	105.292	105.27	105.249	105.226	105.204	105.185	105.167	105.148	105.13	105.111	105.092	105.072	105.053	105.033	105.013	104.994	104.976	104.958	104.939	104.92	104.903	104.887
28.8		105.78	105.751	105.722	105.694	105.665	105.636	105.608	105.581	105.554	105.527	105.499	105.473	105.447	105.421	105.395	105.369	105.344	105.318	105.293	105.268	105.242	105.218	105.195	105.171	105.147	105.122	105.101	105.08	105.059	105.038	105.016	104.998	104.979	104.961	104.943	104.925	104.906	104.886	104.867	104.848	104.828	104.81	104.792	104.773	104.755	104.736	104.72	104.703
29		105.575	105.547	105.518	105.49	105.462	105.433	105.406	105.38	105.353	105.326	105.299	105.274	105.248	105.223	105.197	105.171	105.147	105.122	105.097	105.072	105.047	105.024	105.001	104.977	104.954	104.93	104.909	104.889	104.869	104.849	104.828	104.81	104.792	104.774	104.756	104.738	104.719	104.7	104.681	104.662	104.643	104.625	104.607	104.589	104.571	104.552	104.536	104.52
29.2		105.369	105.341	105.313	105.285	105.257	105.229	105.203	105.177	105.151	105.125	105.098	105.073	105.048	105.023	104.997	104.972	104.948	104.924	104.9	104.875	104.851	104.828	104.805	104.783	104.76	104.736	104.717	104.697	104.678	104.659	104.639	104.621	104.603	104.585	104.567	104.549	104.531	104.513	104.494	104.475	104.457	104.439	104.421	104.403	104.386	104.367	104.352	104.336
29.4		105.162	105.134	105.107	105.08	105.052	105.025	104.999	104.973	104.948	104.922	104.896	104.872	104.847	104.822	104.797	104.773	104.749	104.726	104.702	104.678	104.654	104.632	104.61	104.587	104.565	104.542	104.523	104.505	104.486	104.467	104.448	104.43	104.413	104.395	104.377	104.36	104.342	104.324	104.305	104.287	104.269	104.251	104.234	104.216	104.199	104.181	104.165	104.15
29.6		104.954	104.927	104.901	104.874	104.847	104.82	104.795	104.77	104.745	104.72	104.694	104.67	104.646	104.622	104.597	104.573	104.55	104.527	104.504	104.481	104.457	104.436	104.414	104.392	104.37	104.348	104.329	104.312	104.294	104.276	104.257	104.24	104.222	104.204	104.187	104.17	104.152	104.134	104.116	104.098	104.08	104.063	104.046	104.028	104.011	103.994	103.978	103.963
29.8		104.747	104.721	104.695	104.668	104.642	104.615	104.59	104.566	104.541	104.517	104.492	104.468	104.445	104.421	104.397	104.373	104.351	104.328	104.306	104.283	104.26	104.239	104.218	104.197	104.176	104.155	104.137	104.119	104.102	104.084	104.066	104.048	104.031	104.014	103.997	103.98	103.962	103.945	103.927	103.909	103.892	103.874	103.857	103.84	103.823	103.806	103.791	103.776
30		104.54	104.514	104.488	104.463	104.437	104.411	104.386	104.362	104.338	104.314	104.289	104.266	104.243	104.22	104.197	104.173	104.152	104.13	104.107	104.085	104.063	104.043	104.023	104.003	103.983	103.962	103.945	103.927	103.91	103.892	103.874	103.857	103.84	103.823	103.806	103.789	103.772	103.755	103.738	103.72	103.703	103.686	103.669	103.652	103.635	103.618	103.603	103.588
30.2		104.333	104.308	104.282	104.257	104.232	104.206	104.182	104.158	104.135	104.111	104.087	104.065	104.042	104.019	103.996	103.974	103.952	103.931	103.909	103.888	103.866	103.847	103.828	103.808	103.789	103.77	103.752	103.735	103.718	103.7	103.682	103.666	103.649	103.632	103.615	103.599	103.582	103.565	103.548	103.531	103.514	103.497	103.48	103.463	103.446	103.429	103.415	103.4
30.4		104.126	104.101	104.076	104.052	104.027	104.002	103.978	103.955	103.932	103.909	103.885	103.863	103.841	103.818	103.796	103.774	103.753	103.732	103.711	103.69	103.668	103.65	103.632	103.613	103.595	103.576	103.559	103.542	103.525	103.508	103.491	103.474	103.457	103.441	103.424	103.408	103.392	103.375	103.358	103.342	103.325	103.308	103.291	103.274	103.258	103.241	103.227	103.212
30.6		103.919	103.895	103.87	103.846	103.822	103.797	103.774	103.751	103.729	103.706	103.683	103.661	103.639	103.617	103.596	103.574	103.553	103.533	103.512	103.492	103.471	103.453	103.436	103.418	103.401	103.383	103.366	103.349	103.332	103.316	103.298	103.282	103.265	103.249	103.233	103.217	103.201	103.184	103.168	103.151	103.135	103.118	103.101	103.085	103.068	103.052	103.038	103.023
30.8		103.712	103.688	103.664	103.64	103.616	103.592	103.57	103.547	103.525	103.503	103.48	103.459	103.438	103.416	103.395	103.374	103.354	103.334	103.314	103.294	103.274	103.257	103.24	103.223	103.206	103.188	103.172	103.155	103.139	103.123	103.106	103.09	103.073	103.057	103.041	103.025	103.009	102.993	102.977	102.961	102.945	102.928	102.911	102.895	102.878	102.862	102.848	102.834
31		103.504	103.481	103.458	103.434	103.411	103.387	103.365	103.344	103.322	103.3	103.278	103.257	103.236	103.215	103.195	103.174	103.154	103.135	103.116	103.096	103.076	103.06	103.044	103.027	103.011	102.994	102.978	102.962	102.946	102.93	102.913	102.897	102.88	102.864	102.848	102.832	102.817	102.801	102.786	102.77	102.754	102.738	102.721	102.705	102.688	102.672	102.658	102.644
31.2		103.297	103.274	103.251	103.228	103.205	103.182	103.161	103.14	103.118	103.097	103.075	103.055	103.034	103.014	102.994	102.974	102.955	102.937	102.918	102.9	102.881	102.865	102.849	102.832	102.816	102.8	102.783	102.768	102.752	102.736	102.719	102.703	102.687	102.671	102.655	102.64	102.624	102.609	102.594	102.578	102.563	102.546	102.53	102.514	102.498	102.481	102.468	102.454
31.4		103.089	103.066	103.044	103.022	102.999	102.977	102.956	102.935	102.915	102.894	102.872	102.853	102.833	102.813	102.793	102.774	102.756	102.738	102.72	102.703	102.685	102.669	102.653	102.637	102.621	102.605	102.589	102.573	102.557	102.541	102.525	102.509	102.493	102.478	102.462	102.446	102.431	102.416	102.401	102.385	102.37	102.354	102.338	102.322	102.306	102.29	102.277	102.263
31.6		102.881	102.859	102.838	102.816	102.794	102.772	102.752	102.731	102.711	102.69	102.67	102.65	102.631	102.611	102.592	102.573	102.556	102.54	102.523	102.506	102.488	102.473	102.457	102.441	102.425	102.409	102.393	102.378	102.362	102.347	102.331	102.315	102.299	102.283	102.268	102.253	102.238	102.223	102.208	102.192	102.178	102.162	102.146	102.13	102.115	102.099	102.086	102.072
31.8		102.674	102.652	102.631	102.61	102.588	102.567	102.547	102.527	102.507	102.487	102.467	102.448	102.429	102.41	102.392	102.373	102.357	102.341	102.324	102.308	102.291	102.276	102.26	102.245	102.229	102.213	102.198	102.182	102.167	102.152	102.136	102.12	102.105	102.089	102.073	102.058	102.044	102.029	102.014	101.999	101.985	101.969	101.954	101.939	101.923	101.907	101.894	101.881
32		102.467	102.446	102.425	102.404	102.383	102.362	102.343	102.323	102.304	102.284	102.265	102.246	102.228	102.209	102.191	102.173	102.157	102.142	102.126	102.11	102.094	102.078	102.063	102.048	102.033	102.017	102.002	101.987	101.972	101.956	101.941	101.925	101.91	101.894	101.879	101.864	101.85	101.835	101.821	101.806	101.792	101.777	101.762	101.747	101.731	101.716	101.703	101.689
32.2		102.26	102.239	102.219	102.198	102.178	102.157	102.138	102.119	102.101	102.082	102.062	102.044	102.026	102.008	101.991	101.973	101.958	101.942	101.927	101.911	101.896	101.881	101.866	101.851	101.836	101.82	101.805	101.79	101.776	101.761	101.745	101.73	101.715	101.699	101.684	101.67	101.655	101.641	101.627	101.612	101.598	101.584	101.569	101.554	101.539	101.524	101.511	101.498
32.4		102.053	102.033	102.013	101.993	101.973	101.953	101.934	101.916	101.897	101.879	101.86	101.843	101.825	101.808	101.791	101.773	101.758	101.743	101.728	101.713	101.698	101.683	101.668	101.654	101.639	101.623	101.609	101.594	101.579	101.565	101.549	101.534	101.519	101.504	101.489	101.475	101.461	101.447	101.433	101.419	101.405	101.39	101.376	101.361	101.346	101.331	101.319	101.306
32.6		101.846	101.827	101.807	101.788	101.768	101.748	101.73	101.712	101.694	101.676	101.657	101.641	101.624	101.607	101.591	101.574	101.559	101.544	101.529	101.514	101.499	101.485	101.47	101.456	101.441	101.426	101.411	101.397	101.383	101.368	101.353	101.338	101.323	101.309	101.294	101.28	101.266	101.252	101.238	101.224	101.211	101.196	101.182	101.168	101.153	101.139	101.126	101.113
32.8		101.64	101.621	101.602	101.582	101.563	101.544	101.526	101.508	101.491	101.473	101.455	101.439	101.423	101.407	101.391	101.375	101.36	101.345	101.33	101.315	101.3	101.286	101.272	101.258	101.243	101.229	101.214	101.2	101.186	101.172	101.157	101.142	101.127	101.113	101.098	101.084	101.071	101.057	101.044	101.03	101.017	101.003	100.989	100.975	100.961	100.946	100.934	100.921
33		101.435	101.415	101.396	101.377	101.358	101.339	101.322	101.305	101.287	101.27	101.253	101.237	101.222	101.206	101.191	101.175	101.161	101.146	101.131	101.116	101.102	101.088	101.074	101.06	101.045	101.031	101.017	101.003	100.989	100.975	100.96	100.946	100.931	100.917	100.903	100.889	100.876	100.862	100.849	100.836	100.822	100.809	100.795	100.781	100.768	100.754	100.741	100.728
33.2		101.229	101.21	101.191	101.173	101.154	101.135	101.118	101.101	101.084	101.068	101.051	101.036	101.021	101.005	100.99	100.975	100.961	100.946	100.932	100.917	100.903	100.889	100.875	100.861	100.847	100.833	100.819	100.805	100.792	100.778	100.764	100.749	100.735	100.721	100.707	100.693	100.681	100.667	100.654	100.641	100.628	100.615	100.601	100.588	100.575	100.561	100.548	100.535
33.4		101.024	101.005	100.986	100.968	100.949	100.93	100.914	100.898	100.881	100.865	100.849	100.834	100.819	100.805	100.79	100.775	100.761	100.747	100.732	100.718	100.703	100.69	100.676	100.663	100.649	100.635	100.621	100.608	100.595	100.581	100.567	100.553	100.539	100.525	100.511	100.498	100.485	100.472	100.459	100.446	100.433	100.421	100.408	100.395	100.382	100.368	100.356	100.343
33.6		100.819	100.8	100.782	100.763	100.745	100.726	100.71	100.694	100.679	100.663	100.647	100.632	100.618	100.604	100.589	100.575	100.561	100.547	100.532	100.518	100.504	100.491	100.477	100.464	100.451	100.437	100.423	100.41	100.397	100.384	100.37	100.356	100.342	100.329	100.315	100.302	100.29	100.277	100.264	100.251	100.239	100.226	100.214	100.201	100.188	100.175	100.163	100.15
33.8		100.614	100.596	100.577	100.559	100.54	100.522	100.506	100.491	100.476	100.461	100.445	100.431	100.417	100.403	100.388	100.374	100.36	100.347	100.333	100.319	100.305	100.292	100.278	100.265	100.252	100.238	100.225	100.212	100.199	100.186	100.173	100.159	100.146	100.132	100.119	100.106	100.094	100.081	100.069	100.056	100.044	100.032	100.019	100.007	99.995	99.9824	99.9699	99.9571
34		100.41	100.391	100.373	100.355	100.337	100.318	100.303	100.288	100.274	100.259	100.244	100.23	100.216	100.202	100.188	100.174	100.16	100.146	100.133	100.119	100.105	100.092	100.079	100.066	100.053	100.04	100.026	100.013	100.001	99.9883	99.9752	99.9621	99.9489	99.9359	99.9229	99.9102	99.8979	99.8855	99.873	99.8604	99.8484	99.8367	99.825	99.8132	99.8013	99.7891	99.7768	99.7642
34.2		100.205	100.187	100.169	100.151	100.133	100.115	100.101	100.086	100.072	100.057	100.042	100.028	100.014	100.001	99.9867	99.9729	99.9596	99.9462	99.9327	99.9192	99.9056	99.8928	99.8801	99.8672	99.8541	99.8407	99.8276	99.8149	99.8028	99.7903	99.7775	99.7647	99.7518	99.739	99.7262	99.7137	99.7016	99.6894	99.677	99.6646	99.6528	99.6414	99.63	99.6185	99.607	99.5951	99.5829	99.5706
34.4		100.001	99.9836	99.9659	99.9483	99.9304	99.9126	99.8981	99.8837	99.8694	99.8549	99.8401	99.8267	99.8131	99.7994	99.7859	99.7723	99.7591	99.7459	99.7326	99.7192	99.7058	99.6932	99.6807	99.668	99.6551	99.6419	99.6289	99.6165	99.6046	99.5922	99.5796	99.5669	99.5542	99.5417	99.5291	99.5167	99.5048	99.4927	99.4804	99.4681	99.4565	99.4454	99.4342	99.4231	99.4117	99.4001	99.3882	99.3761
34.6		99.7975	99.7798	99.7623	99.7448	99.7271	99.7094	99.6951	99.681	99.6669	99.6526	99.6381	99.6249	99.6116	99.5981	99.5848	99.5714	99.5584	99.5454	99.5322	99.519	99.5058	99.4933	99.481	99.4685	99.4558	99.4428	99.4301	99.4179	99.4061	99.394	99.3815	99.3691	99.3565	99.3442	99.3318	99.3196	99.3078	99.2958	99.2837	99.2716	99.2602	99.2493	99.2384	99.2275	99.2164	99.2051	99.1934	99.1816
34.8		99.5912	99.5736	99.5561	99.5387	99.521	99.5034	99.4899	99.4764	99.4631	99.4496	99.4359	99.4229	99.4098	99.3966	99.3835	99.3703	99.3574	99.3446	99.3316	99.3185	99.3055	99.2931	99.281	99.2687	99.2563	99.2435	99.231	99.2191	99.2075	99.1956	99.1833	99.171	99.1587	99.1465	99.1343	99.1223	99.1107	99.0988	99.0869	99.0749	99.0637	99.0531	99.0425	99.0318	99.0211	99.01	98.9985	98.9869
35		99.3845	99.3671	99.3499	99.3327	99.3153	99.2979	99.285	99.2722	99.2595	99.2467	99.2336	99.2209	99.208	99.195	99.1821	99.1691	99.1564	99.1436	99.1308	99.1179	99.105	99.0928	99.0809	99.0688	99.0566	99.0441	99.0318	99.0201	99.0088	98.997	98.9849	98.9728	98.9607	98.9487	98.9367	98.925	98.9136	98.902	98.8903	98.8785	98.8675	98.857	98.8466	98.8362	98.8255	98.8146	98.8034	98.7921
35.2		99.1778	99.1607	99.1437	99.1267	99.1096	99.0924	99.08	99.0678	99.0557	99.0435	99.0311	99.0185	99.0058	98.9931	98.9804	98.9676	98.955	98.9424	98.9297	98.9169	98.9042	98.8921	98.8805	98.8686	98.8566	98.8443	98.8323	98.8207	98.8097	98.7981	98.7862	98.7743	98.7623	98.7506	98.7389	98.7275	98.7163	98.7049	98.6934	98.6819	98.671	98.6607	98.6505	98.6402	98.6298	98.6191	98.6082	98.5971
35.4		98.9711	98.9542	98.9374	98.9206	98.9037	98.8867	98.8749	98.8632	98.8516	98.8399	98.828	98.8157	98.8032	98.7906	98.7781	98.7654	98.753	98.7405	98.728	98.7153	98.7028	98.6908	98.6793	98.6676	98.6557	98.6436	98.6318	98.6205	98.6096	98.5983	98.5867	98.575	98.5633	98.5518	98.5404	98.5293	98.5183	98.5072	98.496	98.4847	98.4739	98.4639	98.4539	98.4439	98.4337	98.4233	98.4126	98.4019
35.6		98.7643	98.7477	98.7312	98.7146	98.6979	98.6811	98.6697	98.6583	98.6471	98.6357	98.6241	98.6121	98.5999	98.5877	98.5754	98.5631	98.5509	98.5386	98.5263	98.5139	98.5015	98.4897	98.4782	98.4666	98.4549	98.4429	98.4313	98.4201	98.4094	98.3984	98.3869	98.3755	98.3641	98.3528	98.3418	98.3309	98.3202	98.3093	98.2983	98.2872	98.2766	98.2669	98.2571	98.2473	98.2374	98.2272	98.2168	98.2063
35.8		98.5576	98.5411	98.5249	98.5085	98.492	98.4755	98.4642	98.4531	98.442	98.4308	98.4194	98.4078	98.3961	98.3843	98.3725	98.3606	98.3486	98.3366	98.3245	98.3123	98.3001	98.2885	98.2772	98.2657	98.2541	98.2423	98.2308	98.2198	98.2093	98.1984	98.1872	98.176	98.1647	98.1537	98.143	98.1324	98.1219	98.1113	98.1006	98.0898	98.0794	98.0698	98.0602	98.0506	98.0409	98.0309	98.0209	98.0107
36		98.3507	98.3346	98.3186	98.3024	98.2862	98.2699	98.2588	98.2478	98.237	98.2259	98.2147	98.2035	98.1922	98.1807	98.1694	98.1579	98.1461	98.1343	98.1225	98.1106	98.0986	98.0872	98.076	98.0646	98.0532	98.0415	98.0303	98.0195	98.0091	97.9983	97.9873	97.9763	97.9653	97.9545	97.944	97.9337	97.9236	97.9132	97.9028	97.8922	97.8821	97.8727	97.8633	97.8539	97.8444	97.8346	97.8249	97.815
36.2		98.1439	98.128	98.1122	98.0963	98.0803	98.0642	98.0533	98.0425	98.0319	98.021	98.0099	97.9991	97.9882	97.9771	97.9661	97.9551	97.9434	97.9319	97.9203	97.9087	97.8969	97.8857	97.8746	97.8634	97.8521	97.8407	97.8296	97.819	97.8087	97.7982	97.7873	97.7765	97.7657	97.7552	97.7449	97.7349	97.725	97.7149	97.7049	97.6946	97.6846	97.6754	97.6662	97.6571	97.6477	97.6381	97.6287	97.6191
36.4		97.9365	97.9208	97.9053	97.8898	97.8741	97.8584	97.8476	97.837	97.8264	97.8157	97.8047	97.7943	97.7837	97.7731	97.7625	97.7518	97.7403	97.7291	97.7178	97.7065	97.695	97.684	97.6731	97.662	97.6509	97.6396	97.6288	97.6183	97.6082	97.5978	97.5872	97.5766	97.566	97.5556	97.5457	97.5359	97.5263	97.5165	97.5067	97.4967	97.4869	97.4779	97.469	97.46	97.4508	97.4414	97.4323	97.423
36.6		97.7292	97.7139	97.6988	97.6836	97.6683	97.653	97.6423	97.6316	97.6212	97.6104	97.5995	97.5895	97.5793	97.569	97.5588	97.5485	97.5373	97.5264	97.5153	97.5042	97.4929	97.4822	97.4714	97.4606	97.4496	97.4385	97.4278	97.4175	97.4075	97.3973	97.3869	97.3765	97.3661	97.356	97.3463	97.3368	97.3274	97.318	97.3084	97.2987	97.2892	97.2803	97.2716	97.2628	97.2538	97.2446	97.2358	97.2268
36.8		97.5221	97.5071	97.4923	97.4776	97.4626	97.4476	97.437	97.4265	97.4161	97.4054	97.3946	97.3849	97.3751	97.3652	97.3553	97.3454	97.3344	97.3236	97.3128	97.3019	97.2908	97.2803	97.2697	97.2591	97.2483	97.2373	97.2268	97.2167	97.2069	97.1968	97.1867	97.1765	97.1663	97.1565	97.147	97.1378	97.1287	97.1194	97.1102	97.1006	97.0914	97.0827	97.0741	97.0654	97.0567	97.0476	97.0391	97.0303
37		97.315	97.3004	97.286	97.2715	97.2569	97.2423	97.2317	97.2213	97.2111	97.2005	97.1898	97.1802	97.1705	97.1607	97.151	97.1411	97.1306	97.1202	97.1098	97.0993	97.0886	97.0783	97.068	97.0575	97.0469	97.0361	97.0257	97.0158	97.0061	96.9963	96.9864	96.9765	96.9666	96.957	96.9477	96.9387	96.9298	96.9208	96.9118	96.9025	96.8934	96.8849	96.8765	96.868	96.8594	96.8505	96.8422	96.8337
37.2		97.108	97.0937	97.0796	97.0655	97.0513	97.0369	97.0265	97.0162	97.006	96.9956	96.985	96.9755	96.9659	96.9562	96.9465	96.9368	96.9267	96.9167	96.9067	96.8966	96.8863	96.8762	96.8661	96.8559	96.8454	96.8348	96.8246	96.8148	96.8053	96.7956	96.7859	96.7763	96.7667	96.7574	96.7483	96.7395	96.7308	96.722	96.7132	96.7042	96.6954	96.687	96.6787	96.6704	96.6619	96.6532	96.6452	96.6369
37.4		96.901	96.887	96.8733	96.8595	96.8455	96.8315	96.8212	96.811	96.801	96.7907	96.7802	96.7708	96.7613	96.7517	96.7421	96.7325	96.7228	96.7132	96.7035	96.6938	96.6839	96.674	96.6641	96.654	96.6438	96.6334	96.6233	96.6137	96.6043	96.5948	96.5853	96.576	96.5666	96.5575	96.5487	96.5401	96.5316	96.5231	96.5145	96.5057	96.4971	96.4889	96.4807	96.4726	96.4643	96.4558	96.4479	96.4398
37.6		96.6939	96.6803	96.6669	96.6534	96.6398	96.6261	96.6159	96.6058	96.5959	96.5857	96.5753	96.5661	96.5566	96.5471	96.5377	96.5282	96.5189	96.5096	96.5003	96.4909	96.4813	96.4715	96.4618	96.452	96.442	96.4317	96.4218	96.4123	96.4031	96.3938	96.3846	96.3755	96.3663	96.3575	96.3489	96.3405	96.3323	96.324	96.3156	96.3071	96.2987	96.2906	96.2826	96.2746	96.2665	96.2581	96.2505	96.2426
37.8		96.4869	96.4736	96.4606	96.4474	96.4341	96.4208	96.4107	96.4008	96.391	96.381	96.3708	96.3616	96.3522	96.3427	96.3333	96.3239	96.315	96.306	96.2969	96.2878	96.2785	96.269	96.2595	96.2499	96.24	96.23	96.2202	96.2109	96.2019	96.1929	96.1839	96.175	96.1661	96.1576	96.1492	96.1409	96.1329	96.1248	96.1167	96.1083	96.1001	96.0921	96.0843	96.0765	96.0685	96.0603	96.0528	96.0451
38		96.2799	96.267	96.2542	96.2414	96.2285	96.2155	96.2057	96.1959	96.1863	96.1765	96.1664	96.1572	96.1478	96.1384	96.1291	96.1197	96.111	96.1023	96.0935	96.0847	96.0757	96.0663	96.057	96.0476	96.0379	96.028	96.0185	96.0095	96.0007	95.9919	95.9831	95.9745	95.9658	95.9575	95.9493	95.9412	95.9334	95.9255	95.9176	95.9094	95.9013	95.8935	95.8858	95.8782	95.8704	95.8623	95.855	95.8474
38.2		96.073	96.0604	96.0479	96.0354	96.0228	96.0102	96.0005	95.9909	95.9815	95.9718	95.962	95.9528	95.9434	95.934	95.9248	95.9154	95.907	95.8985	95.8899	95.8813	95.8725	95.8634	95.8543	95.845	95.8356	95.826	95.8166	95.8079	95.7993	95.7908	95.7823	95.7739	95.7655	95.7574	95.7493	95.7414	95.7337	95.726	95.7183	95.7103	95.7024	95.6946	95.687	95.6795	95.6718	95.6639	95.6568	95.6494
38.4		95.866	95.8537	95.8416	95.8294	95.8171	95.8049	95.7954	95.7859	95.7767	95.7672	95.7575	95.7483	95.739	95.7297	95.7205	95.7112	95.7028	95.6945	95.686	95.6774	95.6687	95.6599	95.6511	95.6422	95.6331	95.6238	95.6147	95.6062	95.5979	95.5897	95.5814	95.5733	95.5651	95.5571	95.5492	95.5414	95.5339	95.5263	95.5188	95.511	95.5033	95.4955	95.488	95.4806	95.4731	95.4653	95.4584	95.4513
38.6		95.6591	95.6471	95.6353	95.6234	95.6114	95.5995	95.5901	95.5809	95.5719	95.5626	95.5531	95.5439	95.5346	95.5254	95.5163	95.5071	95.4988	95.4905	95.4821	95.4735	95.4649	95.4564	95.4479	95.4393	95.4306	95.4216	95.4128	95.4046	95.3966	95.3886	95.3805	95.3725	95.3645	95.3568	95.3489	95.3414	95.334	95.3265	95.3191	95.3114	95.3038	95.2962	95.2889	95.2816	95.2743	95.2667	95.26	95.2531
38.8		95.4523	95.4406	95.429	95.4174	95.4056	95.3941	95.3849	95.3758	95.367	95.3578	95.3485	95.3395	95.3303	95.3212	95.3123	95.3032	95.2949	95.2866	95.2782	95.2697	95.261	95.2529	95.2447	95.2364	95.2281	95.2194	95.2109	95.203	95.1952	95.1874	95.1795	95.1717	95.1639	95.1563	95.1486	95.1412	95.1339	95.1266	95.1192	95.1117	95.1042	95.0967	95.0895	95.0825	95.0754	95.0681	95.0616	95.0549
39		95.2456	95.2342	95.223	95.2117	95.2003	95.1891	95.18	95.1711	95.1623	95.1533	95.1442	95.1352	95.1262	95.1172	95.1083	95.0993	95.0911	95.0828	95.0743	95.0658	95.0572	95.0493	95.0414	95.0334	95.0254	95.017	95.0089	95.0011	94.9936	94.9861	94.9784	94.9708	94.9632	94.9557	94.9482	94.9409	94.9337	94.9264	94.9192	94.9118	94.9044	94.897	94.8901	94.8833	94.8764	94.8693	94.863	94.8565
39.2		95.0389	95.0279	95.017	95.0061	94.9951	94.9842	94.9752	94.9664	94.9577	94.9489	94.9398	94.931	94.922	94.9132	94.9044	94.8955	94.8872	94.8789	94.8705	94.862	94.8533	94.8457	94.8381	94.8303	94.8225	94.8144	94.8066	94.7991	94.7918	94.7845	94.7771	94.7697	94.7623	94.755	94.7475	94.7403	94.7332	94.7261	94.719	94.7117	94.7044	94.6972	94.6904	94.6839	94.6772	94.6704	94.6642	94.6579
39.4		94.8322	94.8216	94.8111	94.8005	94.7899	94.7793	94.7704	94.7617	94.7532	94.7444	94.7355	94.7267	94.7179	94.7091	94.7004	94.6916	94.6834	94.6751	94.6666	94.6581	94.6495	94.642	94.6346	94.6271	94.6195	94.6116	94.6041	94.5969	94.5898	94.5827	94.5755	94.5683	94.5611	94.554	94.5467	94.5396	94.5327	94.5257	94.5187	94.5115	94.5044	94.4973	94.4907	94.4843	94.4779	94.4712	94.4653	94.4592
39.6		94.6255	94.6152	94.6051	94.5949	94.5846	94.5744	94.5656	94.557	94.5486	94.5399	94.5311	94.5225	94.5138	94.5051	94.4964	94.4877	94.4795	94.4712	94.4627	94.4542	94.4457	94.4385	94.4312	94.4238	94.4165	94.4088	94.4015	94.3945	94.3877	94.3808	94.3737	94.3667	94.3597	94.3528	94.3457	94.3388	94.332	94.3251	94.3183	94.3113	94.3043	94.2973	94.2909	94.2847	94.2785	94.272	94.2662	94.2603
39.8		94.4189	94.4089	94.3991	94.3893	94.3793	94.3694	94.3607	94.3523	94.344	94.3354	94.3267	94.3182	94.3096	94.301	94.2925	94.2839	94.2756	94.2673	94.2588	94.2504	94.2419	94.2348	94.2277	94.2205	94.2133	94.2058	94.1988	94.192	94.1853	94.1786	94.1718	94.165	94.1582	94.1515	94.1446	94.1379	94.1312	94.1245	94.1179	94.111	94.1042	94.0975	94.0912	94.0852	94.0791	94.0728	94.0671	94.0613
[truncated: 553 more columns]

## Sheet: Fig3d
	X (um)	-60	-59.8	-59.6	-59.4	-59.2	-59	-58.8	-58.6	-58.4	-58.2	-58	-57.8	-57.6	-57.4	-57.2	-57	-56.8	-56.6	-56.4	-56.2	-56	-55.8	-55.6	-55.4	-55.2	-55	-54.8	-54.6	-54.4	-54.2	-54	-53.8	-53.6	-53.4	-53.2	-53	-52.8	-52.6	-52.4	-52.2	-52	-51.8	-51.6	-51.4	-51.2	-51	-50.8	-50.6
Z (um)	V (mV)
0		55.1539	54.4656	53.7772	53.0889	52.4007	51.7125	51.0348	50.3573	49.6798	49.0017	48.3234	47.6232	46.9228	46.2221	45.5214	44.8205	44.0961	43.3718	42.6476	41.9236	41.1996	40.4525	39.7051	38.9581	38.2112	37.4639	36.7654	36.0672	35.3692	34.671	33.9723	33.0666	32.1608	31.2554	30.35	29.445	28.1655	26.8857	25.6056	24.3249	23.0447	21.3918	19.7394	18.0869	16.4342	14.7807	12.756	10.7312
0.2		55.1487	54.4549	53.7612	53.0677	52.3743	51.6809	51.0024	50.3243	49.6461	48.9673	48.2883	47.5906	46.8926	46.1943	45.496	44.7976	44.0757	43.3537	42.6318	41.9103	41.1885	40.4437	39.6986	38.9536	38.2087	37.4634	36.7609	36.0587	35.3567	34.6544	33.9517	33.0613	32.1708	31.2807	30.3906	29.5009	28.2342	26.9674	25.7001	24.4323	23.165	21.5266	19.8887	18.2508	16.6127	14.9739	12.9637	10.9535
0.4		55.1451	54.4489	53.7529	53.057	52.3611	51.6653	50.9855	50.3059	49.6264	48.9462	48.2658	47.5706	46.8751	46.1792	45.4833	44.7873	44.0677	43.348	42.6284	41.909	41.1895	40.447	39.7039	38.961	38.218	37.4748	36.7678	36.0611	35.3546	34.6479	33.9407	33.0639	32.187	31.3105	30.434	29.5578	28.3059	27.0538	25.8012	24.5482	23.2956	21.6718	20.0485	18.4251	16.8016	15.1773	13.1818	11.1862
0.6		55.1385	54.4455	53.7528	53.0601	52.3675	51.6749	50.9911	50.3075	49.6238	48.9397	48.2552	47.5624	46.8693	46.1759	45.4824	44.7888	44.0715	43.3541	42.6367	41.9196	41.2024	40.462	39.7211	38.9802	38.2393	37.498	36.7861	36.0745	35.3631	34.6515	33.9394	33.076	32.2127	31.3496	30.4867	29.624	28.387	27.1498	25.9122	24.6742	23.4365	21.8273	20.2185	18.6097	17.0007	15.391	13.41	11.4289
0.8		55.1298	54.4416	53.7536	53.0656	52.3777	51.6898	51.0032	50.3168	49.6305	48.9436	48.2564	47.5661	46.8754	46.1844	45.4933	44.8021	44.0871	43.372	42.6569	41.942	41.227	40.4889	39.7501	39.0112	38.2723	37.5331	36.8158	36.0988	35.3821	34.6651	33.9476	33.0984	32.249	31.4	30.5511	29.7025	28.4801	27.2574	26.0344	24.8109	23.5878	21.9931	20.3988	18.8045	17.2101	15.615	13.6713	11.7274
1		55.1196	54.4373	53.7551	53.073	52.391	51.709	51.0214	50.334	49.6467	48.959	48.2709	47.5827	46.8942	46.2053	45.5163	44.8273	44.1146	43.4018	42.6889	41.9763	41.2635	40.5276	39.791	39.0541	38.3172	37.58	36.8569	36.1341	35.4116	34.6888	33.9656	33.1304	32.2952	31.4604	30.6256	29.7912	28.5833	27.3753	26.1668	24.9579	23.7494	22.1692	20.5894	19.0098	17.4299	15.8493	14.0142	12.1788
1.2		55.109	54.4334	53.758	53.0826	52.4072	51.732	51.0451	50.3585	49.6721	48.9852	48.2979	47.6117	46.9252	46.2383	45.5513	44.8642	44.1538	43.4433	42.7327	42.0223	41.3118	40.5781	39.8436	39.1088	38.3739	37.6387	36.9094	36.1803	35.4515	34.7225	33.9931	33.1722	32.3512	31.5306	30.7101	29.8899	28.6967	27.5034	26.3095	25.1153	23.9214	22.3557	20.7905	19.2253	17.66	16.094	14.4063	12.7183
1.4		55.0972	54.4293	53.7616	53.0938	52.4262	51.7586	51.0745	50.3906	49.707	49.0228	48.3384	47.6538	46.969	46.2838	45.5985	44.913	44.2049	43.4967	42.7883	42.0802	41.3719	40.6404	39.908	39.1753	38.4424	37.7091	36.9732	36.2374	35.502	34.7663	34.0303	33.2237	32.4171	31.6108	30.8047	29.9989	28.8204	27.6417	26.4625	25.283	24.1038	22.5526	21.0018	19.4512	17.9005	16.3491	14.8029	13.2562
1.6		55.0842	54.423	53.762	53.101	52.4401	51.7794	51.1011	50.4228	49.7449	49.0666	48.388	47.7047	47.0211	46.3372	45.6533	44.9691	44.2639	43.5588	42.8533	42.1482	41.4428	40.7136	39.9835	39.2529	38.5221	37.791	37.048	36.3053	35.5628	34.8202	34.0771	33.2849	32.4928	31.701	30.9093	30.118	28.9543	27.7904	26.626	25.4612	24.2966	22.7909	21.2855	19.7803	18.275	16.7691	15.3257	13.8819
1.8		55.07	54.4152	53.7607	53.1063	52.4521	51.7979	51.1264	50.4547	49.7837	49.1121	48.4403	47.758	47.0756	46.3928	45.71	45.0268	44.3264	43.626	42.9252	42.2247	41.524	40.797	40.0692	39.3409	38.6124	37.8836	37.1334	36.3833	35.6336	34.8836	34.1331	33.3555	32.578	31.8009	31.0238	30.2471	29.0986	27.9499	26.8007	25.651	24.5015	23.0521	21.6032	20.1545	18.7056	17.256	15.8967	14.537
2		55.0545	54.4068	53.7594	53.112	52.4648	51.8177	51.1527	50.4874	49.8228	49.1578	48.4925	47.812	47.1314	46.4505	45.7695	45.0881	44.3938	43.6994	43.0046	42.3101	41.6154	40.8907	40.1652	39.4392	38.7131	37.9866	37.2373	36.488	35.7391	34.9898	34.24	33.4687	32.6975	31.9267	31.1559	30.3856	29.2523	28.1188	26.9847	25.8503	24.7158	23.3506	21.9858	20.6213	19.2566	17.8913	16.5809	15.2704
2.2		55.0377	54.3969	53.7562	53.1157	52.4753	51.835	51.1759	50.5164	49.8576	49.1983	48.5388	47.8623	47.1857	46.5088	45.8319	45.1545	44.4643	43.774	43.0834	42.393	41.7025	40.9832	40.2633	39.5429	38.8224	38.1016	37.3541	36.6067	35.8596	35.1121	34.3642	33.5978	32.8315	32.0654	31.2994	30.5338	29.4168	28.2996	27.1818	26.0637	24.9456	23.663	22.3809	21.099	19.817	18.5343	17.2662	15.9979
2.4		55.0183	54.3842	53.7504	53.1167	52.4832	51.8497	51.1967	50.5432	49.8904	49.2371	48.5836	47.9124	47.2411	46.5695	45.8979	45.2259	44.5392	43.8524	43.1653	42.4785	41.7915	41.0797	40.3673	39.6545	38.9416	38.2283	37.4829	36.7375	35.9924	35.2468	34.5008	33.7388	32.977	32.2152	31.4534	30.692	29.6138	28.5355	27.4565	26.3772	25.298	24.0707	22.8437	21.6171	20.3902	19.1627	17.9346	16.7062
2.6		54.9967	54.3694	53.7423	53.1154	52.4885	51.8618	51.2151	50.5678	49.9212	49.2742	48.6268	47.9614	47.2958	46.63	45.9642	45.2979	44.6155	43.9331	43.2504	42.5679	41.8853	41.1816	40.4775	39.773	39.0684	38.3634	37.6209	36.8783	36.1359	35.3931	34.6498	33.8919	33.134	32.3761	31.618	30.8604	29.8189	28.7772	27.7349	26.6922	25.6499	24.4725	23.2956	22.119	20.9421	19.7647	18.5765	17.388
2.8		54.9736	54.3528	53.7322	53.1118	52.4914	51.8713	51.2311	50.5902	49.95	49.3094	48.6686	48.0093	47.35	46.6904	46.0308	45.3708	44.6937	44.0164	43.3389	42.6616	41.9841	41.2841	40.5836	39.8828	39.1818	38.4806	37.7469	37.013	36.2794	35.5453	34.8107	34.0562	33.3018	32.5472	31.7926	31.0385	30.0317	29.0248	28.0173	27.0094	26.0019	24.8692	23.737	22.605	21.4729	20.3401	19.1918	18.0433
3		54.9488	54.3344	53.7201	53.106	52.4919	51.8781	51.2447	50.6105	49.9769	49.343	48.7087	48.0557	47.4026	46.7493	46.0959	45.4422	44.7712	44.1	43.4288	42.7577	42.0865	41.3901	40.6934	39.9963	39.2991	38.6016	37.8779	37.1542	36.4307	35.7068	34.9823	34.2327	33.4831	32.7335	31.9839	31.2347	30.2562	29.2773	28.2981	27.3183	26.3389	25.2486	24.1589	23.0693	21.9795	20.889	19.7806	18.672
3.2		54.9225	54.3141	53.7059	53.0978	52.4898	51.882	51.2555	50.6282	50.0016	49.3746	48.7473	48.1005	47.4536	46.8066	46.1594	45.5118	44.8457	44.1795	43.5133	42.8472	42.1811	41.4908	40.8002	40.1092	39.4182	38.7268	38.0112	37.2955	36.5802	35.8643	35.1479	34.4076	33.6673	32.927	32.1868	31.447	30.4877	29.5281	28.5681	27.6077	26.6476	25.6001	24.5532	23.5063	22.4593	21.4114	20.3429	19.2742
3.4		54.8944	54.292	53.6897	53.0875	52.4854	51.8834	51.264	50.6438	50.0243	49.4044	48.7843	48.1437	47.5031	46.8623	46.2213	45.58	44.9189	44.2579	43.5969	42.936	42.275	41.5918	40.9084	40.2245	39.5406	38.8563	38.1444	37.4325	36.7208	36.0088	35.2962	34.5686	33.8409	33.1133	32.3858	31.6587	30.7156	29.7723	28.8285	27.8844	26.9405	25.9336	24.9273	23.9211	22.9146	21.9072	20.8787	19.8499
3.6		54.865	54.2682	53.6715	53.0749	52.4785	51.8821	51.27	50.6572	50.045	49.4325	48.8197	48.1854	47.5511	46.9165	46.2817	45.6465	44.9908	44.3352	43.6795	43.0239	42.3681	41.6922	41.016	40.3394	39.6628	38.9858	38.2786	37.5716	36.8648	36.1575	35.4498	34.7338	34.0177	33.3016	32.5855	31.8699	30.9381	30.0062	29.0737	28.1409	27.2083	26.2421	25.2764	24.3109	23.345	22.3781	21.3892	20.4
3.8		54.8339	54.2427	53.6514	53.0603	52.4692	51.8783	51.2737	50.6685	50.0639	49.459	48.8537	48.2257	47.5975	46.9691	46.3405	45.7115	45.0616	44.4117	43.7618	43.1117	42.4616	41.7923	41.1227	40.4529	39.783	39.1127	38.4119	37.7114	37.0112	36.3105	35.6093	34.8786	34.1478	33.4169	32.6861	31.9556	31.0549	30.1538	29.2523	28.3504	27.4488	26.5231	25.598	24.673	23.7477	22.8213	21.8721	20.9226
4		54.8012	54.2153	53.6294	53.0435	52.4577	51.8721	51.2753	50.6779	50.0811	49.4838	48.8863	48.2644	47.6424	47.0201	46.3976	45.7747	45.1309	44.4872	43.8434	43.1995	42.5555	41.8928	41.2299	40.5666	39.9034	39.2397	38.5466	37.8538	37.1613	36.4683	35.7748	35.0118	34.2486	33.4852	32.722	31.9591	31.1003	30.2413	29.3817	28.5218	27.6621	26.7771	25.8925	25.0081	24.1233	23.2374	22.3279	21.4183
4.2		54.767	54.1862	53.6053	53.0245	52.4438	51.8632	51.2744	50.6851	50.0962	49.5069	48.9174	48.3016	47.6856	47.0693	46.4528	45.8361	45.1983	44.5606	43.9229	43.2853	42.6475	41.9918	41.3359	40.6797	40.0235	39.3669	38.6803	37.994	37.308	36.6215	35.9345	35.2018	34.4689	33.7359	33.0029	32.2704	31.3886	30.5066	29.624	28.741	27.8584	27.012	26.1661	25.3203	24.4741	23.6268	22.7571	21.8873
4.4		54.7312	54.1552	53.5792	53.0032	52.4274	51.8516	51.2711	50.6901	50.1094	49.5283	48.9469	48.3372	47.7273	47.1171	46.5066	45.8959	45.2642	44.6326	44.001	43.3696	42.738	42.0896	41.441	40.7922	40.1434	39.4943	38.814	38.1342	37.4545	36.7743	36.0937	35.3993	34.7047	34.01	33.3153	32.621	31.7586	30.896	30.0327	29.1691	28.3058	27.4464	26.5874	25.7286	24.8693	24.009	23.1752	22.3412
4.6		54.6936	54.1223	53.551	52.9797	52.4084	51.8373	51.2651	50.6926	50.1204	49.5476	48.9746	48.371	47.7673	47.1631	46.5588	45.9542	45.3286	44.7031	44.0777	43.4524	42.827	42.1863	41.5454	40.9043	40.2633	39.6219	38.9482	38.2749	37.6017	36.9281	36.2539	35.5746	34.895	34.2154	33.5358	32.8566	32.034	31.2111	30.3875	29.5636	28.74	27.8989	27.0583	26.2178	25.377	24.5351	23.7064	22.8774
4.8		54.6544	54.0875	53.5206	52.9537	52.3868	51.8199	51.2559	50.6915	50.1273	49.5626	48.9976	48.4008	47.8038	47.2063	46.6087	46.0108	45.3914	44.7721	44.1528	43.5338	42.9146	42.2799	41.6449	41.0099	40.3749	39.7396	39.0759	38.4127	37.7496	37.0859	36.4218	35.7526	35.0833	34.414	33.7447	33.0758	32.2936	31.511	30.7278	29.9442	29.1609	28.3382	27.516	26.6939	25.8715	25.0481	24.2375	23.4268
5		54.6136	54.0509	53.4881	52.9253	52.3625	51.7998	51.2437	50.6874	50.1312	49.5746	49.0176	48.4277	47.8378	47.2474	46.6568	46.066	45.4527	44.8396	44.2266	43.6137	43.0007	42.3683	41.7356	41.103	40.4705	39.8376	39.1884	38.5395	37.8907	37.2414	36.5916	35.9326	35.2735	34.6145	33.9555	33.297	32.5521	31.8069	31.061	30.3146	29.5686	28.7644	27.9606	27.1569	26.3528	25.5479	24.7555	23.963
5.2		54.5712	54.0129	53.4545	52.8961	52.3377	51.7793	51.2308	50.682	50.1334	49.5842	49.0348	48.4522	47.8696	47.2865	46.7031	46.1196	45.5125	44.9055	44.2985	43.6918	43.0849	42.4542	41.8233	41.1925	40.5618	39.9307	39.2972	38.664	38.0309	37.3973	36.7632	36.1145	35.4657	34.817	34.1683	33.52	32.8105	32.1006	31.3901	30.6791	29.9684	29.1815	28.3951	27.6088	26.822	26.0345	25.2604	24.4861
5.4		54.5272	53.9741	53.4209	52.8677	52.3145	51.7615	51.2194	50.6772	50.135	49.5924	49.0495	48.4744	47.8992	47.3236	46.7478	46.1718	45.5703	44.969	44.3678	43.7667	43.1655	42.5374	41.909	41.2808	40.6526	40.0241	39.4059	38.7881	38.1704	37.5522	36.9335	36.2958	35.6579	35.0202	34.3824	33.7451	33.0688	32.3923	31.7152	31.0376	30.3603	29.5898	28.8197	28.0496	27.2792	26.5079	25.7522	24.9964
5.6		54.4814	53.9336	53.3856	52.8377	52.2898	51.742	51.2062	50.6702	50.1344	49.598	49.0614	48.494	47.9266	47.3588	46.7907	46.2225	45.627	45.0317	44.4365	43.8414	43.2461	42.6217	41.997	41.3724	40.748	40.1232	39.5171	38.9114	38.3057	37.6997	37.0932	36.469	35.8446	35.2204	34.5962	33.9723	33.3271	32.6817	32.0357	31.3892	30.743	29.988	29.2334	28.4788	27.7237	26.968	26.2308	25.4934
5.8		54.4341	53.8915	53.3488	52.8061	52.2636	51.7211	51.1912	50.6613	50.1315	49.6012	49.0706	48.5113	47.9518	47.392	46.832	46.2717	45.6781	45.0847	44.4912	43.8979	43.3045	42.6896	42.0744	41.4593	40.8443	40.229	39.6342	39.0396	38.4451	37.8503	37.2551	36.6443	36.0335	35.4228	34.812	34.2015	33.5745	32.9473	32.3196	31.6914	31.0635	30.3338	29.6046	28.8753	28.1456	27.4152	26.6963	25.9772
6		54.3851	53.8479	53.3105	52.7732	52.236	51.6989	51.1748	50.6507	50.1267	49.6022	49.0773	48.5262	47.9749	47.4233	46.8715	46.3194	45.7256	45.1318	44.538	43.9444	43.3506	42.748	42.1451	41.5424	40.9398	40.3369	39.7532	39.1698	38.5865	38.0029	37.4189	36.8217	36.2244	35.6272	35.0298	34.4328	33.8161	33.1991	32.5817	31.9638	31.3462	30.6468	29.9479	29.2488	28.5494	27.8493	27.1486	26.4478
6.2		54.3346	53.8027	53.2707	52.7387	52.2068	51.6751	51.1566	50.6381	50.1197	49.6008	49.0815	48.5388	47.9959	47.4528	46.9094	46.3658	45.772	45.1782	44.5844	43.9907	43.3968	42.8069	42.2168	41.6268	41.037	40.4468	39.8743	39.302	38.7299	38.1576	37.5848	36.9989	36.4129	35.8271	35.241	34.6553	34.051	33.4464	32.8414	32.236	31.6309	30.9588	30.2871	29.6152	28.943	28.2701	27.5877	26.9052
6.4		54.2825	53.7559	53.2292	52.7026	52.1761	51.6497	51.1366	50.6235	50.1105	49.597	49.0831	48.5489	48.0147	47.4802	46.9454	46.4104	45.8169	45.2235	44.6301	44.0367	43.4432	42.8664	42.2894	41.7125	41.1357	40.5586	39.9973	39.4362	38.8753	38.3142	37.7526	37.1777	36.6027	36.0278	35.4527	34.8779	34.2864	33.6946	33.1024	32.5099	31.9176	31.2713	30.6255	29.9795	29.3332	28.6861	28.0203	27.3544
6.6		54.2288	53.7075	53.1862	52.665	52.1438	51.6227	51.1148	50.6069	50.099	49.5907	49.082	48.5503	48.0186	47.4867	46.9545	46.422	45.8381	45.2542	44.6703	44.0866	43.5027	42.9368	42.3706	41.8046	41.2387	40.6724	40.1223	39.5723	39.0226	38.4726	37.9222	37.3582	36.7941	36.2302	35.666	35.1022	34.5236	33.9447	33.3654	32.7857	32.2063	31.5873	30.9687	30.3499	29.7309	29.1111	28.4574	27.8035
6.8		54.1736	53.6576	53.1417	52.6257	52.1099	51.5942	51.0912	50.5883	50.0854	49.582	49.0782	48.545	48.0118	47.4783	46.9446	46.4106	45.8414	45.2722	44.7031	44.134	43.5649	43.0098	42.4544	41.8991	41.3439	40.7883	40.2493	39.7105	39.1719	38.633	38.0938	37.5406	36.9875	36.4344	35.8812	35.3284	34.7617	34.1948	33.6274	33.0596	32.4921	31.899	31.3063	30.7135	30.1205	29.5267	28.8843	28.2418
7		54.1168	53.6062	53.0955	52.5849	52.0744	51.5641	51.0659	50.5678	50.0696	49.5709	49.0719	48.5385	48.005	47.4712	46.9373	46.4031	45.8481	45.2933	44.7385	44.1838	43.6289	43.0849	42.5405	41.9961	41.4519	40.9072	40.3791	39.8512	39.3235	38.7956	38.2673	37.725	37.1828	36.6407	36.0985	35.5566	35.0009	34.445	33.8886	33.3317	32.7752	32.203	31.6313	31.0594	30.4874	29.9146	29.2866	28.6583
7.2		54.0584	53.5531	53.0478	52.5426	52.0374	51.5324	51.0391	50.5458	50.0525	49.5587	49.0645	48.5312	47.9979	47.4644	46.9306	46.3966	45.856	45.3156	44.7752	44.2349	43.6945	43.1616	42.6281	42.0948	41.5616	41.0279	40.5109	39.9939	39.4771	38.9602	38.4428	37.9114	37.3801	36.8489	36.3177	35.7868	35.2421	34.6971	34.1517	33.6058	33.0602	32.5003	31.9408	31.3812	30.8215	30.261	29.6529	29.0446
7.4		53.9999	53.501	53.0021	52.5033	52.0045	51.5059	51.009	50.5122	50.0153	49.5179	49.0201	48.4951	47.97	47.4446	46.919	46.3933	45.8668	45.3405	44.8143	44.2882	43.762	43.2401	42.7177	42.1954	41.6732	41.1506	40.6445	40.1385	39.6327	39.1267	38.6202	38.0998	37.5793	37.0591	36.5388	36.0189	35.4852	34.9512	34.4168	33.8818	33.3471	32.7993	32.2518	31.7044	31.1567	30.6085	30.0175	29.4263
7.6		53.9415	53.447	52.9524	52.4579	51.9634	51.4691	50.9818	50.4945	50.0072	49.5194	49.0312	48.5139	47.9965	47.4788	46.9609	46.4429	45.9203	45.3979	44.8756	44.3534	43.8311	43.3203	42.809	42.2979	41.7868	41.2752	40.7801	40.285	39.7902	39.2951	38.7995	38.2901	37.7805	37.2712	36.7619	36.253	35.7302	35.2072	34.6839	34.1598	33.636	33.0992	32.5627	32.0261	31.4894	30.9523	30.3764	29.8003
7.8		53.8817	53.3915	52.9012	52.411	51.9209	51.4309	50.9562	50.4815	50.0069	49.5317	49.0562	48.543	48.0296	47.516	47.0022	46.4883	45.9746	45.4612	44.9478	44.4345	43.9211	43.4177	42.9137	42.4098	41.9059	41.4016	40.9174	40.4333	39.9494	39.4652	38.9806	38.4821	37.9835	37.4852	36.9868	36.4889	35.9772	35.4653	34.9529	34.4398	33.927	33.401	32.8754	32.3498	31.824	31.2979	30.7428	30.1874
8		53.8205	53.3346	52.8486	52.3628	51.877	51.3913	50.9287	50.4662	50.0037	49.5407	49.0774	48.5682	48.0589	47.5493	47.0395	46.5295	46.027	45.5248	45.0226	44.5205	44.0183	43.5211	43.0233	42.5256	42.028	41.5299	41.0566	40.5834	40.1104	39.6372	39.1636	38.676	38.1884	37.7011	37.2137	36.7268	36.2261	35.7252	35.2238	34.7216	34.2197	33.7047	33.19	32.6753	32.1605	31.6455	31.1105	30.5753
8.2		53.758	53.2763	52.7947	52.3131	51.8316	51.3503	50.8964	50.4426	49.9888	49.5346	49.08	48.5777	48.0752	47.5725	47.0696	46.5665	46.0755	45.5848	45.094	44.6034	44.1127	43.6223	43.1312	42.6404	42.1495	41.6583	41.1962	40.7343	40.2726	39.8107	39.3485	38.8719	38.3953	37.9189	37.4425	36.9665	36.4768	35.9868	35.4963	35.0052	34.5144	34.0105	33.5069	33.0033	32.4996	31.9956	31.4776	30.9594
8.4		53.6939	53.2172	52.7405	52.2639	51.7874	51.311	50.8641	50.4173	49.9705	49.5233	49.0758	48.5808	48.0858	47.5904	47.0949	46.5991	46.1166	45.6341	45.1517	44.6695	44.1871	43.707	43.2263	42.7458	42.2653	41.7844	41.3306	40.877	40.4236	39.9699	39.5159	39.0542	38.5923	38.1307	37.669	37.2078	36.729	36.25	35.7705	35.2905	34.8108	34.318	33.8256	33.3332	32.8406	32.3476	31.8406	31.3335
8.6		53.6283	53.1567	52.685	52.2134	51.7418	51.2704	50.8296	50.3888	49.9481	49.507	49.0655	48.5783	48.091	47.6034	47.1156	46.6276	46.1529	45.6783	45.2038	44.7294	44.2549	43.786	43.3166	42.8473	42.3781	41.9085	41.4613	41.0143	40.5675	40.1204	39.673	39.2264	38.7797	38.3331	37.8865	37.4404	36.9747	36.5087	36.0422	35.5755	35.1091	34.6274	34.1462	33.6649	33.1834	32.7014	32.2055	31.7093
8.8		53.5621	53.0977	52.6332	52.1688	51.7044	51.2402	50.8025	50.3648	49.9273	49.4893	49.0511	48.5715	48.0919	47.6121	47.132	46.6517	46.1849	45.7182	45.2515	44.7851	44.3184	43.8616	43.4043	42.9471	42.49	42.0325	41.5915	41.1506	40.71	40.269	39.8277	39.3876	38.9475	38.5075	38.0676	37.6281	37.1848	36.7413	36.2974	35.8533	35.4096	34.939	34.4689	33.9987	33.5283	33.0573	32.5723	32.0871
9		53.4954	53.0381	52.5808	52.1236	51.6664	51.2094	50.7766	50.3439	49.9113	49.4783	49.045	48.5713	48.0976	47.6235	47.1493	46.6748	46.2152	45.7558	45.2964	44.8371	44.3778	43.9333	43.4885	43.0438	42.5991	42.1541	41.7192	41.2845	40.8501	40.4153	39.9802	39.5467	39.1131	38.6798	38.2465	37.8137	37.3822	36.9505	36.5184	36.086	35.6539	35.2061	34.7587	34.3112	33.8635	33.4151	32.941	32.4668
9.2		53.4281	52.9779	52.5277	52.0776	51.6276	51.1777	50.7499	50.3222	49.8946	49.4665	49.0382	48.573	48.1077	47.6422	47.1764	46.7104	46.2563	45.8023	45.3484	44.8946	44.4407	44.0075	43.5739	43.1405	42.707	42.2732	41.8445	41.416	40.9879	40.5593	40.1304	39.7034	39.2763	38.8497	38.4231	37.997	37.5722	37.1472	36.7218	36.296	35.8706	35.4469	35.0235	34.6002	34.1765	33.7521	33.2934	32.8344
9.4		53.3602	52.9171	52.4739	52.0309	51.5879	51.1451	50.7223	50.2996	49.877	49.454	49.0307	48.5739	48.1171	47.66	47.2027	46.7452	46.2997	45.8543	45.4089	44.9638	44.5185	44.0916	43.6643	43.2372	42.8101	42.3826	41.9616	41.5409	41.1204	40.6996	40.2783	39.8578	39.4373	39.0173	38.5974	38.178	37.7599	37.3416	36.9228	36.5038	36.0849	35.6678	35.2511	34.8343	34.4172	33.9993	33.5742	33.149
9.6		53.2917	52.8555	52.4194	51.9833	51.5472	51.1114	50.6937	50.2761	49.8586	49.4406	49.0223	48.574	48.1256	47.6769	47.2281	46.7791	46.3422	45.9054	45.4687	45.0321	44.5954	44.1769	43.758	43.3393	42.9206	42.5015	42.0858	41.6705	41.2554	40.8399	40.424	40.0101	39.5962	39.1828	38.7696	38.3567	37.9453	37.5336	37.1215	36.709	36.2968	35.8863	35.4761	35.0659	34.6553	34.244	33.8339	33.4236
9.8		53.2226	52.7934	52.3641	51.9348	51.5057	51.0767	50.6642	50.2517	49.8392	49.4263	49.0131	48.5731	48.1332	47.693	47.2527	46.8121	46.3837	45.9555	45.5272	45.0992	44.6711	44.2605	43.8496	43.4388	43.0281	42.617	42.2076	41.7985	41.3897	40.9806	40.571	40.1631	39.7552	39.3477	38.9403	38.5333	38.1285	37.7233	37.3178	36.912	36.5064	36.1024	35.6988	35.2952	34.8912	34.4864	34.083	33.6794
10		53.153	52.7306	52.308	51.8856	51.4633	51.0411	50.6337	50.2263	49.8189	49.411	49.0029	48.5714	48.1399	47.7083	47.2764	46.8443	46.4245	46.0048	45.5851	45.1656	44.746	44.3431	43.94	43.5369	43.1339	42.7305	42.3277	41.9254	41.5234	41.121	40.7182	40.3158	39.9133	39.5113	39.1093	38.7077	38.3094	37.9109	37.512	37.1127	36.7137	36.3163	35.9193	35.5222	35.1247	34.7266	34.3298	33.9329
10.2		53.0813	52.6658	52.2503	51.8349	51.4196	51.0045	50.6023	50.2001	49.7978	49.3951	48.9921	48.5691	48.1461	47.7228	47.2994	46.8758	46.4645	46.0534	45.6423	45.2315	44.8205	44.425	44.0292	43.6335	43.2379	42.8419	42.4459	42.0503	41.6551	41.2595	40.8636	40.4675	40.0715	39.6757	39.28	38.8847	38.492	38.0991	37.7057	37.3121	36.9188	36.5279	36.1375	35.7469	35.356	34.9645	34.5743	34.1841
10.4		53.0096	52.601	52.1924	51.7839	51.3755	50.9673	50.5703	50.1732	49.7762	49.3786	48.9809	48.5663	48.1518	47.737	47.322	46.9067	46.504	46.1014	45.6989	45.2966	44.8942	44.5059	44.1174	43.729	43.3406	42.9519	42.5626	42.1736	41.7851	41.3962	41.007	40.6177	40.2284	39.8393	39.4504	39.0618	38.6742	38.2864	37.8982	37.5097	37.1215	36.7372	36.3533	35.9693	35.585	35.2	34.8165	34.4329
10.6		52.9371	52.5354	52.1335	51.7318	51.3302	50.9288	50.5369	50.1451	49.7533	49.361	48.9685	48.5624	48.1562	47.7499	47.3433	46.9364	46.5423	46.1482	45.7542	45.3604	44.9666	44.5853	44.2038	43.8224	43.4411	43.0595	42.6769	42.2946	41.9127	41.5306	41.1481	40.7656	40.383	40.0007	39.6185	39.2367	38.8554	38.4738	38.0919	37.7097	37.3278	36.9489	36.5703	36.1917	35.8128	35.4332	35.0564	34.6794
10.8		52.8644	52.4693	52.0742	51.6791	51.2842	50.8894	50.5028	50.1163	49.7298	49.3428	48.9555	48.5578	48.1601	47.7621	47.3639	46.9654	46.5798	46.1943	45.8088	45.4237	45.0384	44.6639	44.2893	43.9148	43.5403	43.1656	42.7897	42.4141	42.0389	41.6635	41.2877	40.9118	40.536	40.1604	39.7848	39.4096	39.0351	38.6602	38.285	37.9095	37.5343	37.1602	36.7865	36.4128	36.0389	35.6642	35.2941	34.9238
11		52.791	52.4024	52.0138	51.6253	51.2369	50.8487	50.4675	50.0863	49.7051	49.3234	48.9415	48.5521	48.1627	47.773	47.383	46.9928	46.6159	46.239	45.8623	45.4858	45.1092	44.7414	44.3733	44.0054	43.6376	43.2694	42.9002	42.5313	42.1627	41.794	41.4249	41.0558	40.6866	40.3178	39.9489	39.5804	39.2126	38.8445	38.476	38.1072	37.7388	37.371	37.0037	36.6363	36.2687	35.9006	35.5356	35.1704
11.2		52.717	52.3349	51.9528	51.5707	51.1887	50.8069	50.4311	50.0553	49.6795	49.3032	48.9266	48.5456	48.1644	47.783	47.4014	47.0195	46.6513	46.2832	45.9152	45.5474	45.1795	44.818	44.4563	44.0947	43.7332	43.3714	43.0088	42.6465	42.2846	41.9226	41.5602	41.1978	40.8353	40.473	40.1109	39.749	39.3879	39.0265	38.6647	38.3026	37.9409	37.5799	37.2193	36.8587	36.4978	36.1364	35.7788	35.421
11.4		52.6427	52.2669	51.8911	51.5153	51.1397	50.7642	50.3938	50.0235	49.6532	49.2825	48.9114	48.5386	48.1657	47.7925	47.419	47.0454	46.6859	46.3264	45.9671	45.608	45.2488	44.8935	44.5379	44.1825	43.8271	43.4714	43.1155	42.7599	42.4046	42.0493	41.6936	41.3378	40.982	40.6264	40.2709	39.9156	39.5612	39.2065	38.8514	38.496	38.141	37.7868	37.433	37.0791	36.725	36.3703	36.0264	35.6823
11.6		52.568	52.1981	51.8282	51.4583	51.0886	50.719	50.3547	49.9904	49.6261	49.2613	48.8963	48.5315	48.1666	47.8014	47.4359	47.0704	46.7195	46.3688	46.0181	45.6677	45.3171	44.9678	44.6182	44.2687	43.9193	43.5696	43.2202	42.8713	42.5226	42.1739	41.8249	41.4758	41.1266	40.7778	40.4289	40.0804	39.7326	39.3846	39.0362	38.6875	38.3392	37.9917	37.6446	37.2974	36.9501	36.6021	36.2714	35.9406
11.8		52.4928	52.1288	51.7648	51.4008	51.0369	50.6732	50.3147	49.9564	49.598	49.2392	48.8802	48.5235	48.1667	47.8096	47.4522	47.0947	46.7523	46.41	46.0678	45.7257	45.3835	45.0402	44.6965	44.353	44.0096	43.6659	43.3232	42.9808	42.6389	42.2968	41.9544	41.612	41.2695	40.9273	40.5851	40.2432	39.9022	39.5608	39.2192	38.8771	38.5355	38.1948	37.8545	37.514	37.1734	36.8321	36.5158	36.1994
12		52.4172	52.059	51.7009	51.3428	50.9848	50.6269	50.2742	49.9215	49.5689	49.2158	48.8626	48.5141	48.1655	47.8167	47.4676	47.1183	46.7834	46.4486	46.1139	45.7793	45.4446	45.1079	44.771	44.4341	44.0974	43.7604	43.4243	43.0886	42.7533	42.4178	42.0821	41.7464	41.4106	41.0751	40.7396	40.4045	40.0701	39.7356	39.4007	39.0655	38.7306	38.3967	38.0632	37.7295	37.3955	37.061	36.7576	36.4541
12.2		52.3412	51.9889	51.6366	51.2844	50.9323	50.5803	50.2331	49.8861	49.539	49.1916	48.844	48.5038	48.1635	47.8229	47.4821	47.1411	46.8135	46.486	46.1586	45.8313	45.5039	45.1739	44.8436	44.5135	44.1834	43.8531	43.5236	43.1946	42.8659	42.5371	42.208	41.8789	41.5499	41.2211	40.8924	40.564	40.2364	39.9086	39.5805	39.2521	38.924	38.5992	38.2747	37.9499	37.6249	37.2994	37.0052	36.7108
12.4		52.2648	51.9184	51.572	51.2257	50.8794	50.5333	50.1917	49.8501	49.5085	49.1666	48.8245	48.4926	48.1606	47.8283	47.4958	47.1631	46.8426	46.5222	46.2019	45.8817	45.5614	45.2381	44.9144	44.5909	44.2675	43.9438	43.621	43.2986	42.9765	42.6543	42.3319	42.0094	41.6868	41.3645	41.0423	40.7204	40.3994	40.0781	39.7565	39.4346	39.113	38.8003	38.488	38.1753	37.8625	37.549	37.2598	36.9705
12.6		52.1881	51.8476	51.5071	51.1666	50.8263	50.4862	50.1499	49.8137	49.4775	49.141	48.8042	48.4806	48.1569	47.8329	47.5087	47.1842	46.8706	46.557	46.2435	45.9302	45.6168	45.2997	44.9824	44.6652	44.348	44.0306	43.714	43.3979	43.0821	42.7663	42.4502	42.1344	41.8185	41.5029	41.1874	40.8722	40.5579	40.2433	39.9285	39.6133	39.2984	38.9967	38.6952	38.3935	38.0916	37.7891	37.505	37.2208
12.8		52.111	51.7763	51.4417	51.1072	50.7728	50.4385	50.1075	49.7766	49.4457	49.1144	48.7829	48.467	48.151	47.8346	47.5181	47.2013	46.894	46.5868	46.2796	45.9726	45.6654	45.355	45.0444	44.7338	44.4233	44.1125	43.8026	43.493	43.1839	42.8748	42.5654	42.2563	41.9472	41.6384	41.3296	41.0212	40.7135	40.4057	40.0976	39.7891	39.481	39.1887	38.8969	38.6048	38.3125	38.0196	37.7406	37.4615
13		52.0337	51.7049	51.3761	51.0474	50.7189	50.3905	50.0653	49.7401	49.415	49.0895	48.7637	48.4544	48.145	47.8353	47.5254	47.2153	46.9144	46.6136	46.3128	46.0123	45.7116	45.4078	45.1038	44.8	44.4961	44.192	43.8886	43.5856	43.2832	42.9807	42.678	42.3756	42.0732	41.7712	41.4692	41.1674	40.8683	40.569	40.2693	39.9694	39.6698	39.3839	39.0985	38.8129	38.5271	38.2407	37.9667	37.6927
13.2		51.9563	51.6333	51.3103	50.9875	50.6648	50.3422	50.0229	49.7037	49.3845	49.0649	48.745	48.4418	48.1386	47.8351	47.5314	47.2275	46.9328	46.6383	46.3438	46.0495	45.755	45.458	45.1606	44.8634	44.5663	44.2688	43.972	43.6757	43.3799	43.084	42.7879	42.4922	42.1965	41.9011	41.6058	41.3108	41.0204	40.7298	40.439	40.1478	39.857	39.5759	39.2953	39.0146	38.7337	38.4521	38.1824	37.9125
13.4		51.8785	51.5614	51.2443	50.9274	50.6106	50.2939	49.9805	49.6671	49.3538	49.04	48.726	48.4288	48.1314	47.8338	47.536	47.238	46.9494	46.6609	46.3725	46.0842	45.7958	45.5053	45.2147	44.9241	44.6336	44.3427	44.0526	43.7629	43.4738	43.1846	42.8952	42.6062	42.3171	42.0284	41.7397	41.4514	41.1682	40.8849	40.6012	40.3172	40.0335	39.7569	39.4808	39.2045	38.9281	38.6511	38.386	38.121
13.6		51.8006	51.4894	51.1782	50.8671	50.5562	50.2453	49.9378	49.6303	49.3228	49.0149	48.7068	48.4152	48.1234	47.8314	47.5392	47.2468	46.9641	46.6815	46.3989	46.1165	45.8339	45.5501	45.266	44.9821	44.6981	44.4139	44.1305	43.8475	43.5651	43.2826	42.9998	42.7175	42.4352	42.1532	41.8712	41.5898	41.3122	41.0344	40.7564	40.478	40.2001	39.9282	39.6568	39.3853	39.1136	38.8413	38.5811	38.3208
13.8		51.7225	51.4171	51.1118	50.8066	50.5015	50.1964	49.8948	49.5932	49.2916	48.9896	48.6874	48.4011	48.1147	47.828	47.5411	47.254	46.977	46.7	46.4231	46.1463	45.8695	45.5922	45.3147	45.0374	44.7601	44.4824	44.2062	43.9304	43.6551	43.3797	43.104	42.8291	42.5541	42.2794	42.0048	41.7308	41.4566	41.1822	40.9075	40.6325	40.3579	40.0908	39.8241	39.5574	39.2905	39.023	38.7675	38.512
14		51.6447	51.3451	51.0456	50.7462	50.447	50.1478	49.852	49.5563	49.2607	48.9646	48.6683	48.387	48.1055	47.8238	47.542	47.2598	46.9885	46.7172	46.446	46.1749	45.9038	45.634	45.3639	45.0941	44.8242	44.554	44.2843	44.015	43.7461	43.4772	43.2079	42.9394	42.6708	42.4026	42.1344	41.8668	41.5953	41.3237	41.0517	40.7794	40.5075	40.2451	39.9831	39.7211	39.4589	39.1961	38.9453	38.6945
14.2		51.567	51.2733	50.9796	50.686	50.3927	50.0993	49.8095	49.5197	49.2299	48.9398	48.6494	48.3719	48.0944	47.8167	47.5387	47.2605	46.9969	46.7333	46.4698	46.2066	45.9431	45.6796	45.4159	45.1524	44.8888	44.6249	44.3616	44.0986	43.8361	43.5735	43.3105	43.0477	42.7848	42.5223	42.2598	41.9979	41.7284	41.4588	41.1888	40.9186	40.6488	40.391	40.1336	39.8762	39.6187	39.3605	39.1144	38.8683
14.4		51.4891	51.2012	50.9133	50.6256	50.3381	50.0506	49.7667	49.4828	49.1989	48.9147	48.6302	48.3577	48.0851	47.8123	47.5393	47.266	47.0088	46.7516	46.4945	46.2376	45.9806	45.7234	45.466	45.2087	44.9515	44.6939	44.4367	44.1799	43.9236	43.6671	43.4102	43.1497	42.8891	42.6288	42.3686	42.109	41.8438	41.5785	41.3128	41.0469	40.7814	40.5282	40.2754	40.0227	39.7698	39.5163	39.2749	39.0334
14.6		51.4109	51.1288	50.8468	50.5649	50.2833	50.0017	49.7236	49.4456	49.1677	48.8894	48.6108	48.3429	48.0749	47.8066	47.5382	47.2695	47.0186	46.7679	46.5172	46.2668	46.0162	45.7653	45.5142	45.2632	45.0122	44.7609	44.5091	44.2576	44.0065	43.7552	43.5035	43.2445	42.9853	42.7265	42.4677	42.2097	41.9491	41.6884	41.4274	41.1661	40.9053	40.6567	40.4085	40.1605	39.9122	39.6633	39.4265	39.1897
14.8		51.3325	51.0563	50.7801	50.5041	50.2283	49.9526	49.6806	49.4087	49.1368	48.8646	48.5921	48.3282	48.0641	47.7998	47.5354	47.2707	47.0263	46.7821	46.5379	46.2939	46.0498	45.8052	45.5604	45.3157	45.071	44.826	44.5787	44.3317	44.0851	43.8383	43.5911	43.3329	43.0746	42.8166	42.5587	42.3016	42.0457	41.7896	41.5332	41.2766	41.0203	40.7764	40.5329	40.2895	40.0458	39.8016	39.5695	39.3373
15		51.2538	50.9835	50.7132	50.4431	50.1732	49.9033	49.6373	49.3714	49.1056	48.8393	48.5729	48.3125	48.0521	47.7915	47.5307	47.2696	47.0319	46.7942	46.5565	46.3191	46.0816	45.8432	45.6047	45.3663	45.1278	44.8891	44.6455	44.4023	44.1594	43.9162	43.6727	43.4149	43.1569	42.8992	42.6416	42.3849	42.1336	41.8821	41.6304	41.3783	41.1267	40.8874	40.6486	40.4098	40.1708	39.9312	39.7038	39.4763
15.2		51.1749	50.9105	50.6462	50.382	50.1179	49.8538	49.5936	49.3335	49.0734	48.813	48.5523	48.2954	48.0385	47.7813	47.524	47.2664	47.0353	46.8042	46.5731	46.3423	46.1114	45.8777	45.6439	45.4102	45.1764	44.9423	44.7033	44.4646	44.2262	43.9876	43.7487	43.4906	43.2323	42.9744	42.7165	42.4596	42.2129	41.966	41.7189	41.4715	41.2245	40.9898	40.7556	40.5215	40.2871	40.0522	39.8294	39.6065
15.4		51.0958	50.8388	50.5817	50.3248	50.068	49.8113	49.5552	49.2992	49.0433	48.787	48.5305	48.2769	48.0232	47.7693	47.5153	47.2611	47.0364	46.8119	46.5874	46.3631	46.1386	45.9083	45.6778	45.4474	45.217	44.9862	44.749	44.512	44.2753	44.0384	43.8012	43.5458	43.2903	43.035	42.7798	42.5257	42.2836	42.0414	41.7988	41.556	41.3137	41.0836	40.8541	40.6245	40.3948	40.1645	39.9464	39.7282
15.6		51.0167	50.767	50.5173	50.2678	50.0183	49.7689	49.5167	49.2646	49.0126	48.7601	48.5075	48.257	48.0065	47.7557	47.5048	47.2537	47.0356	46.8176	46.5997	46.3819	46.1639	45.9362	45.7082	45.4804	45.2526	45.0245	44.7865	44.5488	44.3113	44.0736	43.8356	43.5848	43.3339	43.0833	42.8327	42.5831	42.3457	42.1081	41.8702	41.632	41.3942	41.1688	40.9439	40.719	40.4939	40.2682	40.0547	39.8412
15.8		50.9375	50.695	50.4524	50.21	49.9676	49.7253	49.4769	49.2286	48.9803	48.7317	48.4828	48.2353	47.9878	47.7401	47.4922	47.244	47.0326	46.8212	46.6097	46.3984	46.187	45.9611	45.7349	45.509	45.283	45.0568	44.8174	44.5783	44.3394	44.1004	43.861	43.6148	43.3684	43.1224	42.8764	42.6314	42.3986	42.1656	41.9323	41.6988	41.4656	41.2448	41.0245	40.8042	40.5837	40.3625	40.1536	39.9446
16		50.8611	50.6247	50.3883	50.152	49.9158	49.6797	49.4351	49.1906	48.9461	48.7012	48.4562	48.2115	47.9669	47.7219	47.4768	47.2315	47.0224	46.8134	46.6044	46.3956	46.1867	45.966	45.7451	45.5245	45.3038	45.0829	44.8416	44.6006	44.3597	44.1186	43.8772	43.6356	43.3938	43.1523	42.9109	42.6706	42.4424	42.2141	41.9855	41.7565	41.528	41.3118	41.0961	40.8803	40.6643	40.4477	40.2499	40.052
16.2		50.7841	50.5537	50.3233	50.0931	49.8629	49.6328	49.392	49.1512	48.9105	48.6694	48.4282	48.1862	47.9442	47.7019	47.4594	47.2168	47.0093	46.8018	46.5944	46.3873	46.1801	45.9649	45.7495	45.5343	45.3191	45.1036	44.8598	44.6161	44.3726	44.1289	43.885	43.6479	43.4108	43.1739	42.9371	42.7014	42.4778	42.2541	42.0301	41.8058	41.5819	41.3767	41.1718	40.9669	40.7618	40.5561	40.3638	40.1715
16.4		50.7066	50.4812	50.2558	50.0305	49.8053	49.5802	49.344	49.1079	48.8718	48.6353	48.3986	48.1592	47.9197	47.6798	47.4399	47.1997	46.993	46.7864	46.5799	46.3736	46.1672	45.9546	45.7417	45.529	45.3164	45.1034	44.8595	44.6157	44.372	44.1283	43.8842	43.6518	43.4193	43.1871	42.9549	42.7237	42.5099	42.2959	42.0816	41.8671	41.6528	41.4564	41.2602	41.0641	40.8677	40.6707	40.482	40.2933
16.6		50.6286	50.4056	50.1826	49.9597	49.737	49.5143	49.2851	49.056	48.8269	48.5974	48.3677	48.1288	47.8899	47.6506	47.4113	47.1717	46.9669	46.7621	46.5574	46.353	46.1485	45.9332	45.7176	45.5022	45.2868	45.0711	44.8317	44.5925	44.3535	44.1143	43.8749	43.65	43.425	43.2002	42.9755	42.7518	42.551	42.3499	42.1486	41.9469	41.7456	41.5526	41.3599	41.1671	40.9742	40.7806	40.5955	40.4105
16.8		50.5501	50.3295	50.1089	49.8884	49.668	49.4477	49.2253	49.0031	48.7808	48.5582	48.3354	48.1003	47.8652	47.6298	47.3944	47.1587	46.9515	46.7444	46.5375	46.3308	46.1241	45.9054	45.6865	45.4678	45.2491	45.0301	44.7953	44.5607	44.3263	44.0917	43.8569	43.6497	43.4425	43.2354	43.0284	42.8224	42.6251	42.4275	42.2299	42.0319	41.8341	41.6448	41.4556	41.2664	41.077	40.887	40.7054	40.5239
17		50.4711	50.2529	50.0346	49.8165	49.5984	49.3805	49.1642	48.948	48.7318	48.5152	48.2984	48.0693	47.8401	47.6106	47.3811	47.1513	46.9395	46.7279	46.5164	46.3052	46.0939	45.8713	45.6486	45.426	45.2034	44.9805	44.7649	44.5496	44.3344	44.119	43.9034	43.7001	43.4967	43.2936	43.0905	42.8883	42.6944	42.5004	42.3065	42.1122	41.9181	41.7324	41.5468	41.3612	41.1754	40.9891	40.811	40.6329
17.2		50.3914	50.1756	49.9597	49.744	49.5284	49.3128	49.1017	48.8906	48.6796	48.4682	48.2566	48.034	47.8113	47.5884	47.3654	47.1421	46.9251	46.7081	46.4912	46.2747	46.058	45.8432	45.6282	45.4134	45.1985	44.9834	44.776	44.5688	44.3618	44.1546	43.9472	43.7475	43.5477	43.3482	43.1487	42.9501	42.7598	42.5693	42.379	42.1883	41.9977	41.8155	41.6334	41.4513	41.2691	41.0862	40.9116	40.7369
17.4		50.3109	50.0981	49.8852	49.6724	49.4598	49.2472	49.0405	48.8339	48.6274	48.4206	48.2135	47.9973	47.781	47.5644	47.3478	47.1309	46.9134	46.696	46.4787	46.2617	46.0445	45.8367	45.6287	45.4209	45.2131	45.005	44.8011	44.5974	44.3939	44.1903	43.9866	43.7906	43.5944	43.3986	43.2028	43.0078	42.8213	42.6345	42.4477	42.2605	42.0734	41.8947	41.716	41.5372	41.3583	41.1789	41.0076	40.8363
17.6		50.2299	50.022	49.8142	49.6064	49.3988	49.1912	48.9869	48.7826	48.5784	48.3738	48.1691	47.9575	47.7459	47.534	47.322	47.1098	46.8942	46.6787	46.4632	46.248	46.0327	45.8306	45.6284	45.4263	45.2243	45.0219	44.8216	44.6215	44.4216	44.2216	44.0215	43.8292	43.6367	43.4446	43.2525	43.0611	42.8782	42.695	42.5116	42.3279	42.1443	41.969	41.7937	41.6183	41.4428	41.2667	41.0988	40.9309
17.8		50.1483	49.9453	49.7423	49.5395	49.3367	49.134	48.932	48.73	48.5282	48.3259	48.1235	47.9129	47.7023	47.4914	47.2804	47.0692	46.8591	46.649	46.439	46.2291	46.0192	45.8207	45.6222	45.4239	45.2255	45.0269	44.8318	44.637	44.4423	44.2476	44.0526	43.8638	43.6749	43.4863	43.2978	43.11	42.9305	42.7508	42.5709	42.3906	42.2104	42.0385	41.8666	41.6946	41.5224	41.3497	41.1851	41.0206
18		50.0627	49.8651	49.6675	49.4701	49.2727	49.0755	48.8758	48.6762	48.4766	48.2767	48.0766	47.8671	47.6574	47.4476	47.2376	47.0275	46.8226	46.6179	46.4131	46.2086	46.0039	45.8085	45.6132	45.418	45.2229	45.0275	44.8376	44.648	44.4585	44.2688	44.0788	43.8936	43.7083	43.5233	43.3383	43.154	42.978	42.8018	42.6253	42.4485	42.2717	42.1032	41.9347	41.7661	41.5973	41.4279	41.2667	41.1055
18.2		49.9765	49.7842	49.5919	49.3997	49.2076	49.0156	48.8182	48.6209	48.4236	48.2259	48.0281	47.8201	47.6121	47.4039	47.1957	46.9874	46.7874	46.5875	46.3876	46.1879	45.988	45.7955	45.6029	45.4105	45.2181	45.0254	44.8387	44.6523	44.466	44.2795	44.0928	43.9126	43.7324	43.5525	43.3728	43.1935	43.0209	42.8481	42.6751	42.5017	42.3282	42.1631	41.9979	41.8327	41.6672	41.5012	41.3433	41.1854
18.4		49.8901	49.7013	49.5124	49.3237	49.1351	48.9466	48.753	48.5595	48.3661	48.1723	47.9782	47.7738	47.5693	47.3647	47.1601	46.9554	46.7583	46.5612	46.3642	46.1673	45.9703	45.7806	45.5908	45.4011	45.2115	45.0216	44.8377	44.6541	44.4707	44.2871	44.1033	43.9279	43.7525	43.5775	43.4026	43.2281	43.059	42.8897	42.7202	42.5503	42.3803	42.2187	42.0571	41.8954	41.7336	41.5712	41.4169	41.2626
18.6		49.8035	49.6173	49.431	49.2449	49.0589	48.8731	48.6841	48.4952	48.3063	48.1171	47.9277	47.7268	47.5257	47.3246	47.1235	46.9222	46.7278	46.5334	46.3391	46.1449	45.9506	45.7638	45.5767	45.3898	45.2029	45.0158	44.8349	44.6542	44.4737	44.2931	44.1121	43.9394	43.7667	43.5944	43.4222	43.2503	43.0863	42.922	42.7575	42.5926	42.4276	42.2694	42.1115	41.9535	41.7953	41.6366	41.4864	41.3361
18.8		49.7166	49.5328	49.349	49.1654	48.9819	48.7984	48.6133	48.4282	48.2432	48.0579	47.8723	47.6755	47.4787	47.2816	47.0846	46.8873	46.6956	46.5039	46.3123	46.1208	45.9292	45.7451	45.5608	45.3766	45.1925	45.0082	44.8302	44.6526	44.4751	44.2974	44.1195	43.9491	43.7787	43.6088	43.439	43.2695	43.1101	42.9505	42.7907	42.6304	42.4701	42.3155	42.1612	42.0069	41.8524	41.6973	41.5513	41.4051
19		49.6294	49.4483	49.2671	49.086	48.905	48.7241	48.5416	48.3591	48.1768	47.9941	47.8112	47.6193	47.4274	47.2353	47.0431	46.8507	46.6616	46.4726	46.2837	46.0949	45.906	45.7246	45.5431	45.3617	45.1803	44.9987	44.8239	44.6493	44.4748	44.3002	44.1254	43.9574	43.7893	43.6218	43.4544	43.2871	43.1302	42.9731	42.8158	42.6581	42.5003	42.3507	42.2016	42.0526	41.9034	41.7536	41.6117	41.4698
19.2		49.542	49.3635	49.1851	49.0067	48.8283	48.6499	48.4704	48.291	48.1117	47.932	47.7521	47.5642	47.3762	47.188	46.9998	46.8113	46.6251	46.439	46.2529	46.0669	45.8809	45.7023	45.5236	45.345	45.1664	44.9876	44.8159	44.6444	44.473	44.3015	44.1296	43.9639	43.7982	43.633	43.4679	43.303	43.1485	42.9937	42.8387	42.6833	42.5279	42.3833	42.2394	42.0956	41.9516	41.807	41.6691	41.5311
19.4		49.4542	49.2784	49.1026	48.9269	48.751	48.5752	48.3986	48.2222	48.0458	47.8691	47.6922	47.507	47.3218	47.1364	46.951	46.7653	46.5829	46.4006	46.2183	46.0362	45.854	45.6782	45.5022	45.3264	45.1507	44.9746	44.8061	44.6378	44.4696	44.3012	44.1325	43.9692	43.8058	43.6428	43.4801	43.3175	43.1653	43.0129	42.8602	42.7072	42.5542	42.4127	42.272	42.1313	41.9904	41.849	41.716	41.583
19.6		49.366	49.1926	49.0193	48.846	48.6727	48.4995	48.326	48.1525	47.9791	47.8054	47.6315	47.4491	47.2667	47.084	46.9013	46.7184	46.5397	46.361	46.1823	46.0039	45.8254	45.6523	45.479	45.3059	45.1329	44.9596	44.7943	44.6293	44.4643	44.2992	44.1338	43.9729	43.8119	43.6513	43.4909	43.3307	43.1808	43.0308	42.8806	42.73	42.5796	42.441	42.3031	42.1653	42.0274	41.8888	41.7603	41.6317
19.8		49.2776	49.1066	48.9357	48.7649	48.5941	48.4235	48.2528	48.0823	47.9118	47.741	47.5699	47.3904	47.2107	47.0309	46.8509	46.6708	46.4949	46.3191	46.1434	45.9678	45.7922	45.6224	45.4524	45.2826	45.1128	44.9428	44.7807	44.6189	44.4572	44.2954	44.1333	43.9749	43.8164	43.6583	43.5003	43.3424	43.1951	43.0475	42.8998	42.7517	42.6037	42.4681	42.3331	42.1982	42.0631	41.9274	41.8012	41.675
20		49.1889	49.0205	48.8521	48.6838	48.5155	48.3474	48.1793	48.0112	47.8433	47.675	47.5065	47.3299	47.1531	46.9761	46.7991	46.6219	46.449	46.2762	46.1033	45.9306	45.7578	45.5911	45.4243	45.2577	45.0911	44.9242	44.7649	44.6058	44.4468	44.2877	44.1284	43.9731	43.8177	43.6627	43.5078	43.3531	43.2088	43.0642	42.9195	42.7744	42.6295	42.4961	42.3635	42.2309	42.0981	41.9647	41.8408	41.7168
20.2		49.1001	48.9342	48.7684	48.6027	48.4371	48.2716	48.1058	47.94	47.7744	47.6084	47.4422	47.2685	47.0946	46.9206	46.7464	46.5721	46.4022	46.2323	46.0624	45.8926	45.7226	45.5589	45.395	45.2312	45.0675	44.9036	44.747	44.5907	44.4345	44.2782	44.1217	43.9695	43.8174	43.6656	43.5138	43.3623	43.2209	43.0794	42.9376	42.7955	42.6536	42.5226	42.3923	42.2621	42.1316	42.0006	41.879	41.7573
20.4		49.011	48.8476	48.6843	48.5212	48.358	48.195	48.0315	47.8681	47.7048	47.5411	47.3773	47.2063	47.0352	46.864	46.6926	46.5211	46.3541	46.1871	46.0202	45.8533	45.6862	45.5255	45.3645	45.2037	45.0429	44.8819	44.728	44.5743	44.4209	44.2673	44.1135	43.9645	43.8156	43.6669	43.5183	43.3699	43.2315	43.093	42.9542	42.8151	42.6763	42.5478	42.4199	42.2921	42.1641	42.0355	41.9161	41.7966
20.6		48.9217	48.7608	48.5998	48.439	48.2783	48.1176	47.9565	47.7954	47.6344	47.4731	47.3117	47.1434	46.9751	46.8066	46.6379	46.4691	46.305	46.141	45.977	45.8131	45.649	45.4912	45.3333	45.1754	45.0176	44.8595	44.7083	44.5573	44.4065	44.2556	44.1045	43.9591	43.8137	43.6687	43.5237	43.3788	43.243	43.107	42.9708	42.8342	42.698	42.5719	42.4465	42.3211	42.1955	42.0693	41.9521	41.8348
20.8		48.8323	48.6736	48.5149	48.3564	48.1979	48.0396	47.8808	47.722	47.5634	47.4045	47.2453	47.0798	46.9142	46.7484	46.5825	46.4164	46.2552	46.0941	45.933	45.7721	45.611	45.4561	45.3011	45.1462	44.9914	44.8362	44.6879	44.5399	44.392	44.244	44.0957	43.9539	43.8121	43.6705	43.529	43.3877	43.2543	43.1206	42.9868	42.8526	42.7188	42.5951	42.472	42.3489	42.2257	42.1018	41.9868	41.8718
21		48.7427	48.5861	48.4296	48.2732	48.1169	47.9607	47.8043	47.6479	47.4916	47.335	47.1782	47.0154	46.8525	46.6895	46.5263	46.3629	46.2046	46.0464	45.8883	45.7302	45.572	45.4201	45.268	45.116	44.9641	44.8119	44.6666	44.5214	44.3765	44.2314	44.0861	43.9477	43.8093	43.671	43.5328	43.3949	43.2639	43.1329	43.0016	42.87	42.7387	42.6173	42.4965	42.3757	42.2547	42.1331	42.0204	41.9076
21.2		48.6533	48.4987	48.3441	48.1897	48.0354	47.8811	47.7271	47.573	47.4191	47.2648	47.1103	46.9503	46.7901	46.6298	46.4693	46.3087	46.1533	45.9981	45.8428	45.6876	45.5323	45.3833	45.2342	45.0851	44.9361	44.7868	44.6443	44.5021	44.36	44.2179	44.0754	43.9403	43.8051	43.6701	43.5351	43.4004	43.2721	43.1436	43.0149	42.886	42.7574	42.6383	42.5197	42.4012	42.2825	42.1633	42.0527	41.9422
21.4		48.5644	48.4116	48.2588	48.1061	47.9535	47.8009	47.6492	47.4974	47.3458	47.1938	47.0418	46.8845	46.7272	46.5696	46.412	46.2541	46.1016	45.9492	45.7968	45.6444	45.4919	45.3458	45.1995	45.0534	44.9072	44.7608	44.6212	44.4818	44.3426	44.2032	44.0636	43.9312	43.7989	43.6667	43.5345	43.4027	43.2774	43.152	43.0263	42.9004	42.7748	42.658	42.5417	42.4255	42.3092	42.1922	42.0838	41.9756
21.6		48.4752	48.3241	48.1729	48.0219	47.8709	47.72	47.5706	47.4212	47.272	47.1224	46.9728	46.8182	46.6637	46.5089	46.3539	46.1988	46.0492	45.8996	45.75	45.6005	45.4508	45.3076	45.1642	45.0209	44.8776	44.7341	44.5973	44.4607	44.3242	44.1876	44.0507	43.9212	43.7917	43.6624	43.5332	43.4043	43.2819	43.1594	43.0366	42.9136	42.7909	42.6764	42.5624	42.4485	42.3344	42.2197	42.1137	42.0077
21.8		48.386	48.2364	48.0868	47.9374	47.7881	47.6388	47.4917	47.3446	47.1976	47.0503	46.9029	46.7512	46.5993	46.4473	46.2952	46.143	45.9961	45.8493	45.7025	45.5558	45.4089	45.2686	45.128	44.9876	44.8472	44.7066	44.5728	44.4392	44.3058	44.1722	44.0383	43.9114	43.7845	43.6578	43.5312	43.4049	43.2853	43.1655	43.0454	42.9252	42.8052	42.6931	42.5815	42.47	42.3583	42.2459	42.1425	42.039
22		48.2967	48.1489	48.0012	47.8537	47.7061	47.5587	47.4135	47.2684	47.1233	46.9778	46.8322	46.6833	46.5343	46.3851	46.2358	46.0864	45.9423	45.7983	45.6543	45.5104	45.3664	45.2289	45.0912	44.9537	44.8162	44.6784	44.5477	44.4172	44.2867	44.1562	44.0253	43.901	43.7767	43.6525	43.5285	43.4048	43.2878	43.1706	43.0532	42.9356	42.8183	42.7086	42.5994	42.4902	42.3809	42.2709	42.1712	42.0714
22.2		48.2074	48.0616	47.9159	47.7703	47.6247	47.4793	47.3358	47.1923	47.0489	46.9051	46.7612	46.615	46.4688	46.3224	46.176	46.0294	45.8881	45.7468	45.6056	45.4644	45.3231	45.1888	45.0543	44.9199	44.7855	44.6509	44.523	44.3952	44.2676	44.1398	44.0118	43.8901	43.7683	43.6468	43.5254	43.4042	43.2895	43.1747	43.0596	42.9443	42.8294	42.7225	42.6161	42.5098	42.4033	42.2962	42.1996	42.1029
22.4		48.1182	47.9743	47.8305	47.6868	47.5432	47.3997	47.2578	47.1159	46.9741	46.8319	46.6895	46.5462	46.4028	46.2592	46.1155	45.9716	45.8331	45.6946	45.5561	45.4177	45.2791	45.148	45.0167	44.8855	44.7544	44.623	44.4979	44.3729	44.248	44.1229	43.9977	43.8785	43.7593	43.6403	43.5215	43.4029	43.2904	43.1778	43.065	42.952	42.8393	42.7362	42.6336	42.531	42.4283	42.325	42.2303	42.1355
22.6		48.029	47.887	47.745	47.6033	47.4615	47.3199	47.1795	47.0391	46.8988	46.7581	46.6172	46.4767	46.3361	46.1954	46.0545	45.9133	45.7776	45.642	45.5064	45.3709	45.2352	45.1071	44.9789	44.8508	44.7227	44.5944	44.472	44.3498	44.2277	44.1055	43.983	43.8664	43.7497	43.6332	43.5169	43.4008	43.2911	43.1813	43.0712	42.961	42.8511	42.751	42.6513	42.5517	42.4519	42.3516	42.2588	42.166
22.8		47.9398	47.7997	47.6596	47.5197	47.3798	47.2401	47.1011	46.962	46.823	46.6837	46.5441	46.4064	46.2687	46.1308	45.9927	45.8544	45.7221	45.5899	45.4578	45.3257	45.1935	45.0679	44.9422	44.8166	44.691	44.5652	44.4455	44.3261	44.2068	44.0874	43.9677	43.8536	43.7394	43.6256	43.5117	43.3981	43.2921	43.186	43.0797	42.9731	42.8669	42.7685	42.6707	42.5729	42.4749	42.3763	42.2853	42.1944
23		47.8506	47.7124	47.5742	47.4361	47.2981	47.1603	47.0232	46.8862	46.7492	46.6118	46.4742	46.3386	46.2029	46.067	45.931	45.7947	45.6659	45.5372	45.4084	45.2798	45.151	45.028	44.9048	44.7817	44.6587	44.5354	44.4183	44.3017	44.1852	44.0686	43.9517	43.8408	43.7299	43.6192	43.5086	43.3982	43.295	43.1916	43.0881	42.9843	42.8809	42.7844	42.6883	42.5923	42.4961	42.3993	42.3102	42.221
23.2		47.7614	47.6251	47.4887	47.3525	47.2164	47.0804	46.9455	46.8106	46.6757	46.5405	46.405	46.2718	46.1385	46.0049	45.8713	45.7374	45.6113	45.4853	45.3592	45.2333	45.1072	44.987	44.8666	44.7463	44.6261	44.5056	44.3914	44.2774	44.1636	44.0496	43.9354	43.8285	43.7215	43.6148	43.5083	43.4019	43.3004	43.1988	43.097	42.9949	42.8933	42.7987	42.7045	42.6104	42.5162	42.4213	42.3339	42.2464
23.4		47.6723	47.5378	47.4033	47.2689	47.1346	47.0004	46.8676	46.7349	46.6022	46.4691	46.3357	46.2048	46.0738	45.9426	45.8113	45.6798	45.5563	45.4329	45.3095	45.1862	45.0628	44.9453	44.8277	44.7103	44.5929	44.4752	44.3638	44.2526	44.1415	44.0303	43.9188	43.8155	43.7122	43.6093	43.5066	43.4041	43.3044	43.2047	43.1047	43.0044	42.9047	42.812	42.7197	42.6275	42.5352	42.4422	42.3564	42.2705
23.6		47.5836	47.4509	47.3182	47.1857	47.0531	46.9208	46.7906	46.6605	46.5304	46.3998	46.2691	46.1399	46.0107	45.8813	45.7517	45.6219	45.5011	45.3803	45.2596	45.139	45.0182	44.9036	44.7888	44.6742	44.5597	44.4448	44.337	44.2293	44.1216	44.0139	43.9059	43.8054	43.705	43.6048	43.505	43.4052	43.3074	43.2094	43.1112	43.0128	42.915	42.8241	42.7337	42.6433	42.5527	42.4616	42.3773	42.2928
23.8		47.4954	47.3646	47.2337	47.1029	46.9722	46.8416	46.7144	46.5873	46.4601	46.3325	46.2047	46.0767	45.9487	45.8205	45.6921	45.5635	45.4454	45.3275	45.2095	45.0917	44.9737	44.8619	44.75	44.6382	44.5265	44.4146	44.311	44.2075	44.1041	44.0006	43.8968	43.7983	43.6998	43.6016	43.5036	43.4057	43.3096	43.2134	43.117	43.0203	42.9244	42.8353	42.7465	42.6578	42.569	42.4796	42.3965	42.3134
24		47.4077	47.2788	47.1498	47.021	46.8922	46.7636	46.6392	46.5148	46.3905	46.2657	46.1407	46.0151	45.8894	45.7636	45.6376	45.5113	45.3947	45.2782	45.1616	45.0452	44.9286	44.8197	44.7106	44.6017	44.4928	44.3837	44.2841	44.1846	44.0852	43.9857	43.8859	43.7894	43.6929	43.5967	43.5005	43.4045	43.3103	43.2158	43.1212	43.0264	42.9323	42.8449	42.7578	42.6707	42.5835	42.4957	42.4145	42.3331
24.2		47.3203	47.1941	47.0678	46.9417	46.8156	46.6897	46.5673	46.445	46.3227	46.2	46.0771	45.9538	45.8305	45.707	45.5833	45.4595	45.3441	45.2289	45.1136	44.9984	44.8831	44.777	44.6707	44.5646	44.4585	44.3522	44.2563	44.1606	44.0649	43.9692	43.8732	43.7788	43.6844	43.5904	43.4964	43.4026	43.3102	43.2176	43.1247	43.0317	42.9392	42.8533	42.7677	42.6822	42.5965	42.5102	42.4307	42.3512
24.4		47.233	47.1095	46.9861	46.8627	46.7394	46.6162	46.4959	46.3755	46.2552	46.1345	46.0136	45.8927	45.7717	45.6505	45.5292	45.4077	45.2935	45.1793	45.0652	44.9511	44.8369	44.7336	44.6301	44.5268	44.4236	44.3201	44.2277	44.1355	44.0434	43.9512	43.8587	43.7665	43.6743	43.5825	43.4908	43.3991	43.3084	43.2176	43.1266	43.0352	42.9443	42.86	42.776	42.6919	42.6078	42.523	42.4453	42.3675
24.6		47.1468	47.0262	46.9055	46.785	46.6645	46.5442	46.4253	46.3066	46.1878	46.0687	45.9494	45.831	45.7125	45.5938	45.475	45.356	45.2428	45.1296	45.0163	44.9032	44.79	44.69	44.59	44.49	44.3902	44.2901	44.2005	44.1111	44.0217	43.9323	43.8426	43.7527	43.6627	43.5731	43.4835	43.394	43.3051	43.216	43.1267	43.0371	42.9479	42.8653	42.783	42.7007	42.6182	42.5352	42.459	42.3827
24.8		47.0609	46.943	46.8252	46.7074	46.5897	46.4722	46.3549	46.2377	46.1205	46.003	45.8853	45.7694	45.6534	45.5372	45.421	45.3045	45.1923	45.0802	44.9681	44.8561	44.7439	44.6474	44.5508	44.4543	44.3579	44.2613	44.1739	44.0867	43.9996	43.9123	43.8249	43.7371	43.6493	43.5619	43.4745	43.3871	43.2999	43.2126	43.125	43.0372	42.9497	42.8688	42.7883	42.7077	42.627	42.5457	42.471	42.3962
25		46.975	46.8596	46.7441	46.6287	46.5134	46.3983	46.283	46.1678	46.0526	45.9371	45.8215	45.708	45.5944	45.4807	45.3669	45.2529	45.1433	45.0338	44.9242	44.8148	44.7052	44.6103	44.5153	44.4205	44.3257	44.2306	44.1456	44.0606	43.9758	43.8909	43.8057	43.7201	43.6345	43.5491	43.4637	43.3785	43.293	43.2074	43.1216	43.0355	42.9497	42.8706	42.7917	42.7129	42.6339	42.5544	42.4813	42.4082
25.2		46.8892	46.7759	46.6627	46.5495	46.4364	46.3234	46.2104	46.0974	45.9844	45.8712	45.7577	45.6466	45.5355	45.4243	45.3129	45.2013	45.0943	44.9873	44.8804	44.7736	44.6666	44.573	44.4793	44.3857	44.2921	44.1984	44.1156	44.033	43.9504	43.8678	43.7849	43.7014	43.6178	43.5345	43.4512	43.368	43.2843	43.2004	43.1163	43.032	42.948	42.8706	42.7935	42.7164	42.6392	42.5614	42.49	42.4185
25.4		46.8035	46.6927	46.5819	46.4713	46.3607	46.2503	46.1391	46.028	45.9169	45.8056	45.694	45.5854	45.4767	45.3679	45.259	45.1498	45.0454	44.941	44.8366	44.7324	44.6281	44.5354	44.4425	44.3498	44.2572	44.1643	44.0838	44.0034	43.9232	43.8428	43.7621	43.6807	43.5993	43.5181	43.4369	43.3557	43.2738	43.1916	43.1093	43.0267	42.9445	42.8689	42.7935	42.7182	42.6427	42.5666	42.4968	42.4269
25.6		46.7178	46.6095	46.5013	46.3931	46.285	46.1771	46.0677	45.9584	45.8492	45.7396	45.6299	45.5238	45.4177	45.3115	45.2051	45.0985	44.9969	44.8954	44.794	44.6928	44.5914	44.499	44.4064	44.3139	44.2216	44.129	44.0506	43.9723	43.8941	43.8158	43.7372	43.658	43.5787	43.4996	43.4206	43.3417	43.2614	43.1811	43.1005	43.0197	42.9393	42.8655	42.7918	42.7183	42.6445	42.5702	42.5019	42.4336
25.8		46.6317	46.5261	46.4204	46.3148	46.2093	46.1039	45.9964	45.8889	45.7815	45.6737	45.5658	45.4623	45.3588	45.2551	45.1513	45.0472	44.9487	44.8502	44.7518	44.6537	44.5554	44.4635	44.3715	44.2796	44.1878	44.0958	44.0187	43.9418	43.8648	43.7878	43.7105	43.6334	43.5563	43.4794	43.4026	43.3258	43.2474	43.1688	43.09	43.011	42.9322	42.8601	42.7882	42.7163	42.6442	42.5715	42.5049	42.4382
26		46.5454	46.4424	46.3393	46.2364	46.1336	46.0308	45.9254	45.8199	45.7146	45.6089	45.503	45.4019	45.3007	45.1994	45.0979	44.9963	44.9005	44.8049	44.7093	44.614	44.5185	44.4286	44.3385	44.2487	44.159	44.0689	43.9915	43.9142	43.837	43.7596	43.6819	43.607	43.5321	43.4574	43.3828	43.3082	43.2316	43.1547	43.0777	43.0004	42.9233	42.8528	42.7825	42.7123	42.6418	42.5708	42.5057	42.4405
26.2		46.4592	46.3588	46.2584	46.1581	46.0578	45.9577	45.8544	45.751	45.6477	45.5441	45.4403	45.3416	45.2428	45.1438	45.0447	44.9454	44.8521	44.7591	44.6661	44.5732	44.4803	44.3923	44.3042	44.2162	44.1284	44.0403	43.9625	43.8848	43.8072	43.7294	43.6514	43.5787	43.506	43.4336	43.3612	43.2889	43.2139	43.1389	43.0637	42.9881	42.9126	42.8438	42.7751	42.7065	42.6377	42.5684	42.5047	42.4409
26.4		46.3731	46.2749	46.1766	46.0785	45.9805	45.8826	45.7817	45.6809	45.5801	45.479	45.3777	45.2813	45.1848	45.0882	44.9914	44.8945	44.8036	44.7128	44.6221	44.5316	44.441	44.3547	44.2683	44.182	44.0959	44.0095	43.9314	43.8534	43.7755	43.6974	43.6191	43.5486	43.4782	43.408	43.3377	43.2676	43.1943	43.1209	43.0474	42.9735	42.8997	42.8327	42.7659	42.6991	42.6322	42.5647	42.5022	42.4395
26.6		46.287	46.1908	46.0945	45.9984	45.9024	45.8065	45.7084	45.6103	45.5122	45.4139	45.3153	45.2213	45.1272	45.033	44.9387	44.8441	44.7552	44.6664	44.5777	44.4891	44.4004	44.3159	44.2312	44.1467	44.0623	43.9776	43.8991	43.8207	43.7423	43.6638	43.585	43.5168	43.4486	43.3806	43.3125	43.2444	43.1728	43.1011	43.0292	42.957	42.885	42.8197	42.7546	42.6896	42.6244	42.5586	42.4973	42.4359
26.8		46.201	46.1067	46.0123	45.9182	45.8241	45.7302	45.6349	45.5396	45.4443	45.3488	45.2531	45.1613	45.0695	44.9776	44.8855	44.7932	44.7061	44.6192	44.5323	44.4456	44.3587	44.2759	44.193	44.1102	44.0275	43.9446	43.8666	43.7888	43.711	43.633	43.5548	43.4877	43.4206	43.3536	43.2866	43.2195	43.1497	43.0799	43.0098	42.9394	42.8693	42.8055	42.7419	42.6783	42.6145	42.5503	42.4901	42.4298
27		46.1149	46.0225	45.9301	45.8379	45.7458	45.6538	45.5609	45.4681	45.3753	45.2821	45.1888	45.0997	45.0105	44.9212	44.8317	44.742	44.6566	44.5713	44.4861	44.401	44.3159	44.2348	44.1536	44.0726	43.9916	43.9104	43.8343	43.7583	43.6823	43.6062	43.5298	43.4623	43.3947	43.3274	43.26	43.1925	43.1249	43.0571	42.9891	42.9208	42.8528	42.7902	42.7277	42.6652	42.6025	42.5394	42.4798	42.4201
27.2		46.0289	45.9384	45.848	45.7577	45.6675	45.5775	45.4871	45.3966	45.3063	45.2156	45.1247	45.038	44.9512	44.8643	44.7772	44.69	44.6061	44.5224	44.4389	44.3554	44.2719	44.1925	44.1131	44.0338	43.9546	43.8751	43.8009	43.7268	43.6526	43.5783	43.5038	43.4356	43.3674	43.2994	43.2314	43.1633	43.0978	43.0321	42.9663	42.9001	42.8343	42.7725	42.711	42.6494	42.5877	42.5255	42.4668	42.4079
27.4		45.943	45.8545	45.766	45.6777	45.5895	45.5015	45.4134	45.3254	45.2375	45.1492	45.0608	44.9761	44.8914	44.8066	44.7216	44.6364	44.5543	44.4723	44.3904	44.3086	44.2268	44.1492	44.0715	43.9939	43.9164	43.8387	43.7663	43.694	43.6217	43.5492	43.4765	43.408	43.3395	43.2712	43.2029	43.1346	43.0709	43.007	42.943	42.8786	42.8146	42.7537	42.6931	42.6324	42.5716	42.5103	42.4524	42.3944
27.6		45.8572	45.7707	45.6842	45.5978	45.5116	45.4255	45.3396	45.2538	45.1681	45.082	44.9958	44.913	44.8301	44.7471	44.664	44.5806	44.5004	44.4203	44.3403	44.2604	44.1804	44.1036	44.0267	43.9499	43.8732	43.7963	43.7249	43.6535	43.5821	43.5106	43.4388	43.3723	43.3058	43.2395	43.1732	43.1069	43.0445	42.982	42.9192	42.8562	42.7935	42.7336	42.6738	42.6141	42.5541	42.4936	42.4366	42.3795
27.8		45.7713	45.6868	45.6023	45.5179	45.4336	45.3495	45.265	45.1805	45.0961	45.0114	44.9265	44.8446	44.7628	44.6809	44.5988	44.5165	44.4375	44.3587	44.28	44.2014	44.1227	44.0479	43.973	43.8982	43.8235	43.7486	43.6785	43.6086	43.5386	43.4685	43.3982	43.3339	43.2696	43.2056	43.1415	43.0775	43.016	42.9544	42.8926	42.8305	42.7687	42.7101	42.6516	42.5932	42.5345	42.4753	42.4192	42.3629
28		45.6848	45.6012	45.5177	45.4343	45.3509	45.2678	45.1852	45.1027	45.0202	44.9374	44.8544	44.7749	44.6953	44.6157	44.5359	44.4559	44.3785	44.3013	44.2241	44.1471	44.07	43.9964	43.9226	43.849	43.7755	43.7017	43.6328	43.5639	43.4951	43.4261	43.3568	43.2947	43.2325	43.1705	43.1086	43.0467	42.9861	42.9252	42.8642	42.8029	42.7419	42.6844	42.6271	42.5699	42.5123	42.4542	42.3992	42.3441
28.2		45.5978	45.5154	45.433	45.3508	45.2686	45.1866	45.107	45.0275	44.9481	44.8683	44.7884	44.7101	44.6319	44.5535	44.4749	44.3962	44.32	44.244	44.1681	44.0924	44.0165	43.944	43.8715	43.7991	43.7268	43.6542	43.5864	43.5187	43.451	43.3831	43.3149	43.2547	43.1945	43.1345	43.0745	43.0146	42.9547	42.8947	42.8345	42.7741	42.7139	42.6573	42.6009	42.5446	42.4879	42.4308	42.3767	42.3226
28.4		45.5109	45.4296	45.3483	45.2672	45.1862	45.1054	45.0281	44.9509	44.8737	44.7963	44.7186	44.6423	44.566	44.4895	44.4128	44.3359	44.261	44.1863	44.1116	44.0371	43.9624	43.8912	43.8198	43.7486	43.6774	43.6061	43.5394	43.4729	43.4064	43.3397	43.2727	43.214	43.1553	43.0968	43.0383	42.9799	42.9211	42.8621	42.803	42.7436	42.6844	42.6287	42.5731	42.5176	42.4617	42.4053	42.3523	42.2991
28.6		45.4238	45.3437	45.2636	45.1837	45.1038	45.0241	44.9485	44.873	44.7975	44.7217	44.6457	44.5718	44.4979	44.4239	44.3496	44.2751	44.2015	44.128	44.0545	43.9813	43.9079	43.8377	43.7674	43.6973	43.6272	43.5569	43.4922	43.4276	43.3631	43.2984	43.2334	43.1754	43.1173	43.0595	43.0017	42.944	42.8862	42.8282	42.7701	42.7117	42.6536	42.5986	42.5439	42.4891	42.4341	42.3786	42.3266	42.2744
28.8		45.3367	45.2577	45.1788	45.1	45.0213	44.9428	44.8688	44.7949	44.721	44.6468	44.5724	44.5009	44.4294	44.3577	44.2858	44.2136	44.1412	44.069	43.9968	43.9248	43.8526	43.7835	43.7143	43.6452	43.5761	43.5069	43.4441	43.3815	43.3188	43.2561	43.193	43.1356	43.0781	43.021	42.9638	42.9067	42.85	42.7931	42.736	42.6787	42.6216	42.5674	42.5135	42.4595	42.4053	42.3506	42.2994	42.2481
29		45.2493	45.1716	45.0939	45.0163	44.9389	44.8616	44.7891	44.7167	44.6443	44.5716	44.4987	44.4292	44.3597	44.2901	44.2202	44.1501	44.0792	44.0085	43.9379	43.8674	43.7969	43.7289	43.6608	43.5928	43.5249	43.4568	43.3958	43.3349	43.274	43.213	43.1516	43.0949	43.0381	42.9816	42.9251	42.8688	42.813	42.757	42.7009	42.6445	42.5884	42.535	42.4818	42.4287	42.3753	42.3215	42.2711	42.2206
29.2		45.1613	45.0849	45.0085	44.9323	44.8561	44.7802	44.7091	44.6381	44.5671	44.4958	44.4243	44.356	44.2877	44.2192	44.1506	44.0817	44.0131	43.9448	43.8765	43.8084	43.7401	43.6734	43.6066	43.5399	43.4733	43.4064	43.3469	43.2875	43.2282	43.1686	43.1088	43.0529	42.9969	42.9412	42.8855	42.83	42.775	42.7198	42.6645	42.6089	42.5536	42.5011	42.4487	42.3964	42.344	42.291	42.2415	42.1919
29.4		45.073	44.9982	44.9233	44.8486	44.774	44.6996	44.6297	44.5598	44.4899	44.4198	44.3494	44.2823	44.2153	44.148	44.0805	44.0128	43.9466	43.8805	43.8145	43.7487	43.6827	43.6173	43.5517	43.4863	43.421	43.3554	43.2973	43.2393	43.1813	43.1232	43.0648	43.0097	42.9545	42.8996	42.8447	42.79	42.7357	42.6813	42.6267	42.5719	42.5173	42.4656	42.414	42.3625	42.3109	42.2588	42.2101	42.1613
29.6		44.9847	44.9114	44.8381	44.7649	44.6918	44.6189	44.5501	44.4813	44.4126	44.3436	44.2744	44.2085	44.1426	44.0766	44.0103	43.9438	43.8798	43.8159	43.7522	43.6886	43.6248	43.5607	43.4964	43.4322	43.3682	43.3039	43.2471	43.1905	43.1338	43.077	43.0199	42.9656	42.9112	42.8571	42.8029	42.749	42.6954	42.6417	42.5878	42.5337	42.4798	42.4288	42.378	42.3273	42.2765	42.2252	42.1774	42.1294
29.8		44.8965	44.8246	44.7527	44.681	44.6094	44.5379	44.4702	44.4026	44.335	44.2671	44.199	44.1344	44.0697	44.0048	43.9398	43.8745	43.8117	43.7491	43.6865	43.6241	43.5616	43.5001	43.4385	43.3769	43.3155	43.2539	43.198	43.1422	43.0864	43.0305	42.9742	42.9207	42.8672	42.8139	42.7606	42.7075	42.6545	42.6014	42.5481	42.4946	42.4413	42.391	42.341	42.291	42.241	42.1906	42.1437	42.0965
30		44.8082	44.7378	44.6673	44.597	44.5269	44.4569	44.3903	44.3238	44.2573	44.1906	44.1236	44.0601	43.9967	43.933	43.8692	43.8051	43.7435	43.6821	43.6208	43.5596	43.4983	43.4396	43.3807	43.322	43.2634	43.2046	43.1493	43.094	43.0389	42.9835	42.9278	42.8751	42.8224	42.7699	42.7175	42.6652	42.6129	42.5606	42.508	42.4552	42.4026	42.3529	42.3034	42.254	42.2046	42.1548	42.1088	42.0624
30.2		44.72	44.651	44.5819	44.513	44.4443	44.3757	44.3103	44.245	44.1797	44.1141	44.0483	43.986	43.9236	43.8611	43.7984	43.7355	43.6751	43.6149	43.5548	43.4948	43.4348	43.3787	43.3226	43.2665	43.2106	43.1544	43.0998	43.0454	42.9909	42.9363	42.8814	42.8293	42.7773	42.7255	42.6737	42.6221	42.5708	42.5193	42.4677	42.4158	42.3642	42.3146	42.2654	42.2161	42.167	42.1175	42.0723	42.0267
30.4		44.6318	44.5642	44.4965	44.4291	44.3617	44.2945	44.2303	44.1662	44.102	44.0375	43.9729	43.9117	43.8505	43.7891	43.7275	43.6658	43.6066	43.5476	43.4887	43.4299	43.3711	43.3169	43.2626	43.2084	43.1543	43.1	43.047	42.994	42.9411	42.888	42.8345	42.7831	42.7316	42.6803	42.6291	42.5781	42.5278	42.4775	42.4269	42.3761	42.3255	42.276	42.2267	42.1775	42.1285	42.0791	42.0347	41.99
30.6		44.5436	44.4773	44.411	44.3448	44.2788	44.2129	44.1499	44.0869	44.024	43.9607	43.8972	43.8372	43.7771	43.7169	43.6565	43.5958	43.5379	43.4801	43.4224	43.3649	43.3072	43.2546	43.2018	43.1492	43.0967	43.0439	42.9925	42.9412	42.89	42.8386	42.7868	42.7359	42.685	42.6343	42.5837	42.5332	42.4838	42.4342	42.3845	42.3345	42.2846	42.2354	42.1863	42.1373	42.0886	42.0396	41.9959	41.952
30.8		44.4554	44.3904	44.3253	44.2605	44.1957	44.1312	44.0693	44.0075	43.9457	43.8836	43.8213	43.7624	43.7035	43.6444	43.5851	43.5257	43.469	43.4124	43.356	43.2997	43.2433	43.192	43.1407	43.0896	43.0385	42.9872	42.9374	42.8878	42.8381	42.7883	42.7382	42.6878	42.6374	42.5872	42.5371	42.4871	42.4386	42.3899	42.341	42.2919	42.243	42.1939	42.1449	42.0959	42.0473	41.9982	41.9553	41.9121
31		44.3668	44.3031	44.2394	44.1758	44.1124	44.0492	43.9886	43.928	43.8674	43.8064	43.7453	43.6875	43.6297	43.5717	43.5136	43.4554	43.3999	43.3446	43.2894	43.2344	43.1792	43.1294	43.0794	43.0296	42.9799	42.93	42.8813	42.8329	42.7844	42.7358	42.6868	42.6372	42.5875	42.538	42.4886	42.4394	42.3919	42.3442	42.2964	42.2485	42.2006	42.152	42.1033	42.0547	42.0063	41.9575	41.9149	41.8722
31.2		44.2783	44.2158	44.1534	44.0911	44.0289	43.967	43.9076	43.8482	43.7887	43.729	43.6691	43.6124	43.5558	43.499	43.4421	43.385	43.3312	43.2777	43.2242	43.1708	43.1174	43.0683	43.0192	42.9701	42.9212	42.8721	42.8241	42.7763	42.7285	42.6805	42.6323	42.5839	42.5356	42.4875	42.4394	42.3915	42.3446	42.2977	42.2506	42.2034	42.1563	42.1083	42.0605	42.0126	41.9649	41.9167	41.8744	41.8319
31.4		44.1898	44.1286	44.0673	44.0062	43.9453	43.8846	43.8264	43.7682	43.7099	43.6514	43.5927	43.5372	43.4818	43.4262	43.3705	43.3146	43.2624	43.2104	43.1585	43.1068	43.0549	43.0067	42.9583	42.9101	42.8619	42.8136	42.7662	42.7189	42.6717	42.6243	42.5767	42.5297	42.4828	42.4361	42.3893	42.3427	42.2963	42.2498	42.2033	42.1567	42.1102	42.0631	42.0161	41.9691	41.9222	41.8748	41.8325	41.7901
[truncated: 42 more rows]
[truncated: 553 more columns]

## Sheet: Fig4c
	X (um)	-750	-749	-748	-747	-746	-745	-744	-743	-742	-741	-740	-739	-738	-737	-736	-735	-734	-733	-732	-731	-730	-729	-728	-727	-726	-725	-724	-723	-722	-721	-720	-719	-718	-717	-716	-715	-714	-713	-712	-711	-710	-709	-708	-707	-706	-705	-704	-703
[truncated: 1,502 more rows]
[truncated: 1,453 more columns]

## Sheet: Fig4d
t_measure (ms)	-59.95	-59.9	-59.85	-59.8	-59.75	-59.7	-59.65	-59.6	-59.55	-59.5	-59.45	-59.4	-59.35	-59.3	-59.25	-59.2	-59.15	-59.1	-59.05	-59	-58.95	-58.9	-58.85	-58.8	-58.75	-58.7	-58.65	-58.6	-58.55	-58.5	-58.45	-58.4	-58.35	-58.3	-58.25	-58.2	-58.15	-58.1	-58.05	-58	-57.95	-57.9	-57.85	-57.8	-57.75	-57.7	-57.65	-57.6	-57.55
[truncated: 13 more rows]
[truncated: 2,950 more columns]

[truncated: 7 more sheets: Fig5a, Fig5b, Fig5c, Fig7a, Fig7b, Fig7c, Fig7d]
